# Supplementary material for: Obtaining protein foldability information from computational models of AlphaFold2 and RoseTTAFold
Source: Comput Struct Biotechnol J. 2022 Aug 17;20:4481–9. doi: 10.1016/j.csbj.2022.08.034 (PMC9421090; doi:10.1016/j.csbj.2022.08.034)
Supplement: Supplementary data 2 [file mmc2.xlsx]

## Sheet: Sheet1
										AlphaFold2 Models								RoseTTAfold Models
Circular Permutant	Relative Kcat	KM	Relative Kcat/KM	deltaG	m-Value	Folding Element	alpha helix	beta sheet	Precipitant ratio	pLDDT_ave	RMSD1	RMSD2	RMSD3	RMSD4	RMSD5	RMSD_ave	RMSD SD	RMSD1	RMSD2	RMSD3	RMSD4	RMSD5	RMSD_ave	RMSD SD
DHFRcoli_1	100	1.9	100	6	2	0	0	0	0	91.8698	0.389779	0.374645	0.406285	0.369997	0.407209	0.39	0.017	0.545016	0.550831	0.547048	0.547858	0.548049	0.548	0.002
DHFRcoli_2	94.8	2.6	67.8	na	na	0	0	1	0	92.8438	0.375586	0.377385	0.364767	0.409356	0.388628	0.383	0.017	0.543639	0.538796	0.536585	0.53792	0.538607	0.539	0.003
DHFRcoli_3	0	0	0	0	0	1	0	1	1	93.5768	0.384643	0.372732	0.387623	0.406485	0.389945	0.388	0.012	0.549076	0.549143	0.54664	0.548569	0.546586	0.548	0.001
DHFRcoli_4	0	0	0	0	0	1	0	1	1	93.1579	0.418803	0.395942	0.392733	0.447362	0.427644	0.416	0.023	0.50487	0.505434	0.506302	0.504766	0.504035	0.505	0.001
DHFRcoli_5	0	0	0	0	0	1	0	1	1	93.0873	0.406205	0.392414	0.399536	0.432665	0.403574	0.407	0.015	0.50049	0.501586	0.500623	0.500985	0.502047	0.501	0.001
DHFRcoli_6	0	0	0	0	0	1	0	1	1	89.3584	0.394847	0.45204	0.447451	0.417039	0.451536	0.433	0.026	0.506177	0.509599	0.504408	0.505935	0.502271	0.506	0.003
DHFRcoli_7	0	0	0	0	0	1	0	1	1	91.2676	0.415774	0.417001	0.397931	0.404346	0.410755	0.409	0.008	0.540847	0.540885	0.53875	0.540385	0.538177	0.54	0.001
DHFRcoli_8	0	0	0	0	0	1	0	1	1	88.5953	0.423817	0.43359	0.417393	0.411197	0.415819	0.42	0.009	0.54743	0.547536	0.548511	0.548545	0.5486	0.548	0.001
DHFRcoli_9	0	0	0	0	0	1	0	0	1	93.2396	0.416771	0.431852	0.41687	0.424194	0.44066	0.426	0.01	0.590177	0.589293	0.590054	0.590617	0.589237	0.59	0.001
DHFRcoli_10	0	0	0	0	0	1	0	0	1	93.0695	0.3716	0.374753	0.401397	0.414919	0.43447	0.399	0.027	0.603134	0.604837	0.602074	0.603323	0.603124	0.603	0.001
DHFRcoli_11	0	0	0	0	0	1	0	0	1	92.537	0.380155	0.3863	0.398501	0.380101	0.395148	0.388	0.008	0.629165	0.625593	0.628891	0.626473	0.625302	0.627	0.002
DHFRcoli_12	0	0	0	0	0	1	0	0	1	93.6974	0.364757	0.369824	0.409505	0.382951	0.401008	0.386	0.019	0.63607	0.641042	0.630447	0.636447	0.636922	0.636	0.004
DHFRcoli_13	0	0	0	0	0	1	0	0	1	92.7382	0.362804	0.371772	0.393205	0.387604	0.37646	0.378	0.012	0.586503	0.58838	0.584401	0.587534	0.581322	0.586	0.003
DHFRcoli_14	0	0	0	0	0	1	0	0	1	90.8209	0.398616	0.401844	0.368684	0.368168	0.35484	0.378	0.021	0.583411	0.586194	0.586069	0.589227	0.588241	0.587	0.002
DHFRcoli_15	16.1	6.2	6.8	5.2	1.9	0	0	0	0	91.6131	0.416255	0.402821	0.372868	0.391089	0.370168	0.391	0.02	0.618081	0.615954	0.616643	0.615673	0.615939	0.616	0.001
DHFRcoli_16	28.2	4.3	11.8	5.2	1.7	0	0	0	0	91.9858	0.409587	0.382224	0.360533	0.368385	0.375355	0.379	0.019	0.586016	0.597599	0.587619	0.593894	0.588833	0.591	0.005
DHFRcoli_17	12.1	2.3	6.8	6.2	2	0	0	0	0	91.8524	0.409691	0.367633	0.386741	0.368137	0.375618	0.382	0.018	0.567403	0.567588	0.563773	0.568131	0.5655	0.566	0.002
DHFRcoli_18	8	3	4	7	2.2	0	0	0	0	92.3041	0.38666	0.363761	0.364846	0.360904	0.368169	0.369	0.01	0.532679	0.531076	0.528296	0.527974	0.528813	0.53	0.002
DHFRcoli_19	100.8	4	46.2	5.3	1.7	0	0	0	0	92.4135	0.370621	0.353422	0.370998	0.358991	0.346179	0.36	0.011	0.521913	0.522075	0.524395	0.521977	0.522077	0.522	0.001
DHFRcoli_20	131.1	4.4	53.1	5.4	1.9	0	0	0	0	92.3441	0.382467	0.361623	0.375123	0.339406	0.347943	0.361	0.018	0.4891	0.486379	0.482338	0.480444	0.487129	0.485	0.004
DHFRcoli_21	8	3.5	4.9	4.7	1.7	0	0	0	0	92.9546	0.384776	0.368141	0.394846	0.361483	0.349805	0.372	0.018	0.5509	0.550528	0.551213	0.55081	0.554563	0.552	0.002
DHFRcoli_22	8	2.4	2.9	5.3	1.8	0	0	0	0	91.8851	0.414131	0.394503	0.355407	0.362436	0.357146	0.377	0.026	0.525547	0.541505	0.532578	0.532359	0.535248	0.533	0.006
DHFRcoli_23	32.2	6.3	7.8	5	1.8	0	0	0	0	93.2019	0.369112	0.382362	0.348922	0.376681	0.349798	0.365	0.015	0.538852	0.542239	0.538842	0.541909	0.542212	0.541	0.002
DHFRcoli_24	125	5.5	41.3	4.8	1.4	0	0	0	0	92.7203	0.378782	0.365823	0.369116	0.370737	0.385698	0.374	0.008	0.528188	0.524583	0.531248	0.522685	0.52275	0.526	0.004
DHFRcoli_25	12.1	15.9	16.7	4.3	1.7	0	1	0	0	91.7675	0.374307	0.36699	0.400509	0.377797	0.415624	0.387	0.02	0.496265	0.497003	0.496667	0.50309	0.498327	0.498	0.003
DHFRcoli_26	11	27	28.5	3.6	1.5	0	1	0	0	90.2848	0.372859	0.363642	0.359303	0.351033	0.343848	0.358	0.011	0.5748	0.571463	0.57239	0.572265	0.571383	0.572	0.001
DHFRcoli_27	8	28.3	29.5	2.3	1.2	0	1	0	0	90.4097	0.373111	0.371309	0.340007	0.354233	0.340221	0.356	0.016	0.550742	0.554546	0.550285	0.554566	0.551949	0.552	0.002
DHFRcoli_28	34.2	3.2	19.6	1.7	1	0	1	0	0	92.6664	0.374098	0.368394	0.352825	0.339226	0.354889	0.358	0.014	0.613351	0.612398	0.613467	0.612633	0.61258	0.613	0
DHFRcoli_29	36.3	9.8	9.8	1.4	0.8	0	1	0	0	92.4175	0.361145	0.364229	0.353117	0.323551	0.347208	0.35	0.016	0.605455	0.604007	0.608986	0.610485	0.610281	0.608	0.003
DHFRcoli_30	0	0	0	0	0	2	1	0	1	91.2711	0.361519	0.35528	0.316049	0.341978	0.350323	0.345	0.018	0.529208	0.528351	0.54451	0.528792	0.528549	0.532	0.007
DHFRcoli_31	0	0	0	0	0	2	1	0	1	90.5776	0.357129	0.355435	0.341705	0.410674	0.432102	0.379	0.04	0.773153	0.772708	0.770176	0.772381	0.770492	0.772	0.001
DHFRcoli_32	0	0	0	0	0	2	1	0	1	92.6838	0.343834	0.355699	0.349991	0.439573	0.474682	0.393	0.06	0.563581	0.564221	0.566802	0.564211	0.56435	0.565	0.001
DHFRcoli_33	0	0	0	0	0	2	1	0	1	91.9565	0.35316	0.356129	0.369483	0.485821	0.506093	0.414	0.075	0.576301	0.577329	0.572846	0.581177	0.580114	0.578	0.003
DHFRcoli_34	0	0	0	0	0	2	1	0	1	91.6954	0.358986	0.360224	0.458967	0.521283	0.533475	0.447	0.084	0.549817	0.548698	0.549218	0.555654	0.549811	0.551	0.003
DHFRcoli_35	0	0	0	0	0	2	1	0	1	91.9429	0.354193	0.358792	0.451786	0.498877	0.534523	0.44	0.081	0.663777	0.663979	0.663271	0.663479	0.662992	0.663	0
DHFRcoli_36	0	0	0	0	0	2	0	0	1	94.8682	0.357221	0.361705	0.409853	0.468944	0.449592	0.409	0.05	0.569615	0.571461	0.569434	0.569166	0.572505	0.57	0.001
DHFRcoli_37	14.1	1.6	11.8	3.6	1.4	0	0	0	0	95.0374	0.352529	0.354408	0.389466	0.444434	0.445574	0.397	0.046	0.580693	0.589564	0.591713	0.565078	0.582429	0.582	0.01
DHFRcoli_38	16.1	2.6	11.8	3.5	1.4	0	0	0	0	95.6689	0.367354	0.356129	0.365422	0.434677	0.427648	0.39	0.038	0.635197	0.633063	0.628447	0.623033	0.625173	0.629	0.005
DHFRcoli_39	58.5	8.1	12.7	0.7	0.7	0	0	0	0	94.7373	0.365876	0.353337	0.414558	0.47199	0.52215	0.426	0.071	0.660188	0.661977	0.660918	0.661292	0.661059	0.661	0.001
DHFRcoli_40	0	0	0	0	0	3	0	2	1	94.8883	0.343839	0.344976	0.356199	0.418463	0.426007	0.378	0.041	0.746517	0.752987	0.743432	0.74662	0.745438	0.747	0.004
DHFRcoli_41	0	0	0	0	0	3	0	2	1	94.1993	0.364934	0.377131	0.436186	0.493331	0.521993	0.439	0.069	0.731883	0.719634	0.728017	0.721273	0.72656	0.725	0.005
DHFRcoli_42	0	0	0	0	0	3	0	2	1	96.16	0.352651	0.357166	0.325605	0.359438	0.350865	0.349	0.014	0.725084	0.758319	0.732986	0.730509	0.737424	0.737	0.013
DHFRcoli_43	0	0	0	0	0	3	0	2	1	94.7579	0.357957	0.367168	0.381065	0.405649	0.424046	0.387	0.027	0.699705	0.707306	0.702944	0.691682	0.695047	0.699	0.006
DHFRcoli_44	0	0	0	0	0	3	2	0	1	94.2558	0.365343	0.357082	0.341422	0.382648	0.385542	0.366	0.018	0.739475	0.744619	0.736997	0.734699	0.739395	0.739	0.004
DHFRcoli_45	0	0	0	0	0	3	2	0	1	94.6078	0.371532	0.381444	0.365522	0.415666	0.416232	0.39	0.024	0.732335	0.735538	0.731936	0.723879	0.731995	0.731	0.004
DHFRcoli_46	0	0	0	0	0	3	2	0	1	94.261	0.377911	0.367998	0.364787	0.400897	0.41684	0.386	0.022	0.751839	0.747992	0.75031	0.748267	0.745554	0.749	0.002
DHFRcoli_47	0	0	0	0	0	3	2	0	1	94.4459	0.343972	0.337934	0.363745	0.365867	0.389135	0.36	0.02	0.717882	0.723172	0.719326	0.72335	0.721592	0.721	0.002
DHFRcoli_48	0	0	0	0	0	3	2	0	1	92.019	0.356459	0.372812	0.414632	0.471402	0.44611	0.412	0.048	0.768025	0.768587	0.769637	0.764994	0.770374	0.768	0.002
DHFRcoli_49	0	0	0	0	0	3	2	0	1	94.1137	0.334077	0.350132	0.407808	0.402542	0.454248	0.39	0.048	0.824467	0.826994	0.830423	0.825208	0.826563	0.827	0.002
DHFRcoli_50	58.5	20.2	21.6	4.1	1.9	0	2	0	0	94.0882	0.335635	0.342389	0.464842	0.399777	0.423307	0.393	0.055	0.742815	0.743406	0.74293	0.742092	0.743735	0.743	0.001
DHFRcoli_51	149.2	3.9	70.8	3.8	1.7	0	0	0	0	95.3122	0.333064	0.334636	0.369874	0.411858	0.406733	0.371	0.038	0.765707	0.76676	0.764577	0.765777	0.766455	0.766	0.001
DHFRcoli_52	625.3	10.5	106.2	3.8	1.6	0	0	0	0	94.3015	0.352349	0.342683	0.360208	0.432738	0.418112	0.381	0.041	0.735485	0.747018	0.747569	0.75678	0.746056	0.747	0.008
DHFRcoli_53	161.3	7	42.2	5.2	2.1	0	0	0	0	93.9055	0.338295	0.332761	0.420011	0.429772	0.400632	0.384	0.046	0.779878	0.775888	0.777006	0.784437	0.772984	0.778	0.004
DHFRcoli_54	0	0	0	0	0	0	0	0	0	93.4907	0.339178	0.341662	0.437166	0.433416	0.51238	0.413	0.073	0.722189	0.71821	0.72955	0.720383	0.72276	0.723	0.004
DHFRcoli_55	74.6	1.6	87.5	na	na	0	0	0	0	94.2614	0.365613	0.37004	0.499916	0.505084	0.509604	0.45	0.075	0.751076	0.75224	0.751663	0.753621	0.751449	0.752	0.001
DHFRcoli_56	70.6	3	44.2	2.5	1.6	0	0	0	0	94.995	0.357417	0.352611	0.470898	0.39416	0.42105	0.399	0.049	0.821263	0.822693	0.826569	0.830592	0.827502	0.826	0.004
DHFRcoli_57	0	0	0	0	0	4	0	0	1	95.1337	0.362641	0.368728	0.48077	0.471076	0.414775	0.42	0.055	0.773752	0.763685	0.762752	0.773179	0.761936	0.767	0.006
DHFRcoli_58	0	0	0	0	0	4	0	0	1	95.5253	0.360236	0.379749	0.415817	0.483106	0.460566	0.42	0.052	0.759955	0.758028	0.760011	0.761746	0.760148	0.76	0.001
DHFRcoli_59	0	0	0	4.4	2	4	0	3	1	95.7653	0.340929	0.344027	0.414958	0.479092	0.427854	0.401	0.059	0.723612	0.720161	0.726856	0.729142	0.724859	0.725	0.003
DHFRcoli_60	0	0	0	0	0	4	0	3	1	94.6514	0.365194	0.378308	0.480355	0.515626	0.416146	0.431	0.065	0.699356	0.711539	0.711708	0.700637	0.703079	0.705	0.006
DHFRcoli_61	0	0	0	0	0	4	0	3	1	94.3408	0.368956	0.381355	0.464577	0.511229	0.516147	0.448	0.07	0.67692	0.676861	0.675563	0.676514	0.676836	0.677	0.001
DHFRcoli_62	0	0	0	0	0	4	0	3	1	93.2462	0.405174	0.409641	0.425916	0.374169	0.424438	0.408	0.021	0.623339	0.626684	0.623017	0.635421	0.619706	0.626	0.006
DHFRcoli_63	0	0	0	0	0	4	0	0	1	93.1615	0.404482	0.41599	0.350767	0.387075	0.424276	0.397	0.029	0.509678	0.51505	0.508569	0.515479	0.515998	0.513	0.004
DHFRcoli_64	30.2	4.2	13.7	3.1	1.3	0	0	0	0	92.6566	0.398183	0.391727	0.353818	0.394731	0.406996	0.389	0.021	0.52583	0.526534	0.526652	0.524432	0.529499	0.527	0.002
DHFRcoli_65	20.1	4.9	7.8	3.2	1.2	0	0	0	0	92.6839	0.38834	0.385812	0.348639	0.394156	0.388074	0.381	0.018	0.569486	0.565818	0.566587	0.56777	0.564417	0.567	0.002
DHFRcoli_66	52.4	5.1	18.6	5.2	1.9	0	0	0	0	89.7578	0.378016	0.400979	0.38033	0.394055	0.376579	0.386	0.011	0.530951	0.533023	0.528733	0.524877	0.526025	0.529	0.003
DHFRcoli_67	74.6	4.9	28.5			0	0	0	0	93.3051	0.385871	0.373645	0.396443	0.339705	0.379254	0.375	0.021	0.4939	0.50049	0.494114	0.49417	0.497089	0.496	0.003
DHFRcoli_68	56.4	5.7	18.6	2.7	1.4	0	0	0	0	93.1509	0.396524	0.377064	0.395147	0.337676	0.383035	0.378	0.024	0.527353	0.52697	0.527496	0.521075	0.527618	0.526	0.003
DHFRcoli_69	76.6	3.6	41.3	2.1	1.3	0	0	0	0	93.4513	0.368008	0.380027	0.351726	0.377279	0.395915	0.375	0.016	0.616005	0.61277	0.612394	0.612799	0.612332	0.613	0.002
DHFRcoli_70	52.4	2.4	42.2	3.1	1.4	0	0	0	0	93.3889	0.393639	0.382189	0.396409	0.31906	0.384692	0.375	0.032	0.557617	0.551564	0.557413	0.557975	0.546732	0.554	0.005
DHFRcoli_71	153.3	3.3	88.5	3.6	1.5	0	0	0	0	93.9199	0.360035	0.34866	0.359137	0.407169	0.383622	0.372	0.024	0.61252	0.612824	0.612115	0.610937	0.616932	0.613	0.002
DHFRcoli_72	54.4	4.2	23.6	0.9	0.8	0	0	0	0	94.0639	0.365906	0.364813	0.399448	0.351925	0.381518	0.373	0.018	0.643067	0.640454	0.643104	0.642569	0.640051	0.642	0.001
DHFRcoli_73	62.5	2.2	54	1.9	1.3	0	0	4	0	92.9853	0.385019	0.367338	0.356238	0.379479	0.40061	0.378	0.017	0.605114	0.605046	0.60695	0.605395	0.60169	0.605	0.002
DHFRcoli_74	96.8	6.3	28.5	3.1	1.7	0	0	4	0	94.2845	0.354962	0.337031	0.322996	0.395264	0.40714	0.363	0.036	0.673764	0.674493	0.67912	0.674767	0.67738	0.676	0.002
DHFRcoli_75	24.2	4.3	14.7	na	na	0	0	4	0	95.2026	0.391315	0.387279	0.367062	0.421877	0.39946	0.393	0.02	0.80844	0.814435	0.80864	0.808139	0.811164	0.81	0.003
DHFRcoli_76	44.3	2.8	28.5	na	na	0	0	0	0	94.214	0.429527	0.417744	0.394479	0.41689	0.415146	0.415	0.013	1.23795	1.41088	1.36469	1.36262	1.34736	1.345	0.064
DHFRcoli_77	197.6	8.8	42.2	na	na	0	0	0	0	94.4977	0.422546	0.420534	0.406963	0.410823	0.384541	0.409	0.015	0.810817	0.804825	0.814967	0.811044	0.828112	0.814	0.009
DHFRcoli_78	96.8	3	38.3	2.6	1.4	0	3	0	0	94.1819	0.396026	0.419601	0.406549	0.398961	0.376989	0.4	0.016	3.76987	3.44655	3.52966	3.60484	3.30452	3.531	0.174
DHFRcoli_79	36.3	5.8	11.8	na	na	0	3	0	0	94.1756	0.408049	0.409848	0.362583	0.411325	0.378918	0.394	0.022	9.31147	9.21813	9.20733	9.20509	9.20571	9.23	0.046
DHFRcoli_80	0	0	0	0	0	5	3	0	1	94.2242	0.398698	0.404021	0.4067	0.3657	0.389181	0.393	0.017	9.7756	9.74569	9.74439	9.77145	9.75497	9.758	0.014
DHFRcoli_81	0	0	0	0	0	5	3	0	1	93.6691	0.353226	0.348853	0.362719	0.360817	0.388006	0.363	0.015	11.9136	11.9511	11.8918	11.9074	11.9595	11.925	0.029
DHFRcoli_82	0	0	0	0	0	5	3	0	1	92.2119	0.376239	0.374216	0.366252	0.377391	0.379008	0.375	0.005	0.68718	0.684675	0.692172	0.689823	0.678715	0.687	0.005
DHFRcoli_83	0	0	0	0	0	5	3	0	1	93.2318	0.412778	0.37251	0.39093	0.384514	0.410233	0.394	0.017	0.873763	0.877674	0.863523	0.865771	0.875728	0.871	0.006
DHFRcoli_84	129.1	4.1	60.9	na	na	0	3	0	0	91.4366	0.396807	0.369198	0.397281	0.383561	0.383235	0.386	0.012	0.916392	0.922383	0.921979	0.922336	0.921966	0.921	0.003
DHFRcoli_85	149.2	4.2	63.9	4.8	2.1	0	0	0	0	91.3304	0.395738	0.372397	0.378268	0.38936	0.372772	0.382	0.01	0.73857	0.744034	0.732092	0.744478	0.740988	0.74	0.005
DHFRcoli_86	108.9	1.3	163.2	na	na	0	0	0	0	92.9912	0.390926	0.377963	0.396406	0.389728	0.405687	0.392	0.01	0.906363	0.90032	0.904389	0.905884	0.897618	0.903	0.004
DHFRcoli_87	110.9	2.6	82.6	1.1	0.9	0	0	0	0	93.4296	0.391836	0.391046	0.405241	0.396136	0.386487	0.394	0.007	0.767207	0.763129	0.747206	0.731572	0.746156	0.751	0.014
DHFRcoli_88	133.1	3.3	73.7	0.8	0.9	0	0	0	0	93.371	0.386923	0.350024	0.395877	0.396028	0.399814	0.386	0.021	0.877812	0.884723	0.891183	0.880047	0.884359	0.884	0.005
DHFRcoli_89	123	3.8	60.9	2	1.1	0	0	0	0	92.9546	0.413751	0.408606	0.409408	0.395633	0.415395	0.409	0.008	0.827635	0.826065	0.827657	0.827106	0.820266	0.826	0.003
DHFRcoli_90	181.5	3	112.1	3.8	1.8	0	0	0	0	92.5152	0.441569	0.407828	0.4127	0.401765	0.415485	0.416	0.015	0.92276	0.922683	0.927363	0.935208	0.928325	0.927	0.005
DHFRcoli_91	0	0	0	0	0	6	0	5	1	93.2002	0.455746	0.434201	0.422908	0.451699	0.449243	0.443	0.014	1.14463	1.14437	1.14379	1.14434	1.14464	1.144	0
DHFRcoli_92	0	0	0	0	0	6	0	5	1	94.1982	0.532613	0.482378	0.487388	0.504899	0.474483	0.496	0.023	0.627472	0.618289	0.622455	0.622544	0.625553	0.623	0.003
DHFRcoli_93	0	0	0	0	0	6	0	5	1	91.4066	0.470884	0.488107	0.460319	0.489365	0.481308	0.478	0.012	0.692524	0.687426	0.700697	0.691876	0.682928	0.691	0.007
DHFRcoli_94	0	0	0	0	0	6	0	5	1	91.827	0.364354	0.414312	0.425077	0.396094	0.450635	0.41	0.032	0.641396	0.640745	0.639885	0.649726	0.642783	0.643	0.004
DHFRcoli_95	0	0	0	0	0	6	0	5	1	93.1722	0.350421	0.378741	0.348964	0.337132	0.382368	0.36	0.02	0.584527	0.583937	0.584097	0.577704	0.591639	0.584	0.005
DHFRcoli_96	0	0	0	0	0	6	0	0	1	92.4526	0.378057	0.376037	0.32001	0.38262	0.353243	0.362	0.026	0.542655	0.538475	0.53062	0.531169	0.536012	0.536	0.005
DHFRcoli_97	0	0	0	0	0	6	4	0	1	91.3727	0.363312	0.366678	0.380527	0.339476	0.376241	0.365	0.016	0.596164	0.569975	0.578865	0.571425	0.581619	0.58	0.01
DHFRcoli_98	0	0	0	0	0	6	4	0	1	91.3257	0.374778	0.362944	0.401396	0.37688	0.371859	0.378	0.014	0.601945	0.605905	0.604839	0.606441	0.607957	0.605	0.002
DHFRcoli_99	0	0	0	0	0	6	4	0	1	92.3864	0.357721	0.37954	0.365531	0.377758	0.38384	0.373	0.011	0.577227	0.56584	0.5788	0.590373	0.578138	0.578	0.009
DHFRcoli_100	0	0	0	0	0	6	4	0	1	91.0527	0.390161	0.365916	0.356161	0.357838	0.367479	0.368	0.014	0.600017	0.610468	0.615087	0.637877	0.608702	0.614	0.014
DHFRcoli_101	0	0	0	0	0	6	4	0	1	93.1884	0.360504	0.374848	0.366308	0.351088	0.404998	0.372	0.021	0.600929	0.631031	0.62718	0.602779	0.633651	0.619	0.016
DHFRcoli_102	0	0	0	0	0	6	4	0	1	92.9174	0.346566	0.369334	0.34731	0.387373	0.403159	0.371	0.025	0.701598	0.705847	0.694731	0.708579	0.699865	0.702	0.005
DHFRcoli_103	0	0	0	0	0	6	4	0	1	92.0487	0.356618	0.362134	0.389122	0.431417	0.346487	0.377	0.034	0.644451	0.643012	0.64024	0.646562	0.637393	0.642	0.004
DHFRcoli_104	0	0	0	0	0	6	0	0	1	93.8401	0.354665	0.386694	0.385805	0.353647	0.407791	0.378	0.023	0.69518	0.694753	0.702631	0.6896	0.695204	0.695	0.005
DHFRcoli_105	76.6	2.5	57	2.5	1.2	0	0	0	0	93.2586	0.382637	0.409895	0.416552	0.375884	0.417304	0.4	0.02	0.793468	0.796514	0.785578	0.795057	0.790473	0.792	0.004
DHFRcoli_106	86.7	2.6	61.9	3.9	1.7	0	0	0	0	94.2256	0.422073	0.443109	0.442121	0.443599	0.409001	0.432	0.016	0.726141	0.71649	0.726162	0.730918	0.730992	0.726	0.006
DHFRcoli_107	0	0	0	0	0	7	0	0	1	93.4308	0.413293	0.39563	0.410643	0.444069	0.378688	0.408	0.024	0.718638	0.713345	0.711936	0.719146	0.71388	0.715	0.003
DHFRcoli_108	0	0	0	0	0	7	0	0	1	93.5906	0.363858	0.356428	0.381663	0.404826	0.335997	0.369	0.026	6.10394	6.69525	6.46596	6.98478	6.25761	6.502	0.35
DHFRcoli_109	0	0	0	0	0	7	0	6	1	92.3857	0.412862	0.395271	0.37807	0.363976	0.428498	0.396	0.026	0.713741	0.710038	0.714509	0.712446	0.705325	0.711	0.004
DHFRcoli_110	0	0	0	0	0	7	0	6	1	92.9836	0.371597	0.389237	0.348236	0.371748	0.407283	0.378	0.022	0.740305	0.741348	0.738652	0.738462	0.741106	0.74	0.001
DHFRcoli_111	0	0	0	0	0	7	0	6	1	92.7642	0.358248	0.422905	0.37153	0.449005	0.391205	0.399	0.037	0.718685	0.722283	0.710977	0.719497	0.718218	0.718	0.004
DHFRcoli_112	0	0	0	0	0	7	0	6	1	89.3151	0.365677	0.35579	0.391999	0.399479	0.41307	0.385	0.024	0.681988	0.693396	0.675343	0.68918	0.687997	0.686	0.007
DHFRcoli_113	0	0	0	0	0	7	0	6	1	87.6871	0.338941	0.375609	0.400556	0.344013	0.37163	0.366	0.025	0.678967	0.669684	0.668538	0.675314	0.668449	0.672	0.005
DHFRcoli_114	0	0	0	0	0	7	0	6	1	90.0544	0.329771	0.352062	0.36838	0.327519	0.348655	0.345	0.017	0.617789	0.61779	0.621553	0.621723	0.611099	0.618	0.004
DHFRcoli_115	0	0	0	0	0	7	0	6	1	86.3897	0.355303	0.346404	0.35639	0.34887	0.345872	0.351	0.005	0.616524	0.620133	0.611561	0.611781	0.616581	0.615	0.004
DHFRcoli_116	0	0	0	0	0	7	0	0	1	89.9997	0.328049	0.331061	0.339347	0.353215	0.360816	0.342	0.014	0.64523	0.650756	0.647759	0.645443	0.658975	0.65	0.006
DHFRcoli_117	0	0	0	0	0	7	0	0	1	90.2246	0.332124	0.352364	0.337529	0.360351	0.368563	0.35	0.015	0.627246	0.624574	0.629072	0.633986	0.623097	0.628	0.004
DHFRcoli_118	0	0	0	0	0	7	0	0	1	91.0716	0.333331	0.323324	0.348264	0.346656	0.368776	0.344	0.017	0.631716	0.630692	0.636632	0.631094	0.630656	0.632	0.003
DHFRcoli_119	76.6	8	18.6	4.8	1.8	0	0	0	0	90.1647	0.346296	0.321925	0.353398	0.362976	0.372318	0.351	0.019	0.652836	0.656888	0.657131	0.65635	0.65693	0.656	0.002
DHFRcoli_120	64.5	1.9	63.9	4	1.6	0	0	0	0	90.9589	0.343794	0.349603	0.350915	0.336569	0.359341	0.348	0.008	0.613069	0.608849	0.608819	0.617002	0.610089	0.612	0.003
DHFRcoli_121	26.2	3.2	15.7	3	1.2	0	0	0	0	90.4606	0.358447	0.344167	0.337698	0.351471	0.369169	0.352	0.012	0.611654	0.611818	0.606609	0.611827	0.612525	0.611	0.002
DHFRcoli_122	451.8	8.1	102.2	3.1	1.3	0	0	0	0	89.4532	0.334536	0.346341	0.361366	0.344113	0.4017	0.358	0.026	0.627822	0.626041	0.622914	0.624063	0.628654	0.626	0.002
DHFRcoli_123	26.2	2.5	20.6	3.7	2.1	0	0	0	0	90.325	0.324872	0.357226	0.333093	0.364656	0.338442	0.344	0.017	0.615229	0.613247	0.62057	0.621104	0.617243	0.617	0.003
DHFRcoli_124	0	0	0	0	0	8	0	0	1	89.2311	0.338316	0.345514	0.342471	0.350854	0.374966	0.35	0.014	0.578989	0.579628	0.579918	0.579819	0.578583	0.579	0.001
DHFRcoli_125	0	0	0	0	0	8	0	0	1	87.5446	0.361869	0.373694	0.342945	0.345135	0.379278	0.361	0.016	0.584325	0.585157	0.585021	0.585337	0.582361	0.584	0.001
DHFRcoli_126	92.7	5.9	31.4	na	na	0	0	0	0	85.4421	0.351702	0.368759	0.430066	0.384067	0.346349	0.376	0.034	0.592431	0.589731	0.588054	0.59255	0.589441	0.59	0.002
DHFRcoli_127	40.3	6.3	11.8	na	na	0	0	0	0	89.7597	0.341808	0.330852	0.349484	0.329556	0.366626	0.344	0.015	0.634145	0.638717	0.641349	0.632971	0.637657	0.637	0.003
DHFRcoli_128	84.7	6.2	25.5	3.8	1.5	0	0	0	0	90.7302	0.367709	0.350709	0.367248	0.339668	0.384371	0.362	0.017	0.629903	0.630012	0.630991	0.636234	0.637515	0.633	0.004
DHFRcoli_129	112.9	1.8	116	na	na	0	0	0	0	91.0487	0.354229	0.344364	0.343238	0.36427	0.341596	0.35	0.01	0.622431	0.619975	0.61998	0.62442	0.61777	0.621	0.003
DHFRcoli_130	108.9	2.1	99.3	3.4	1.5	0	0	0	0	88.3688	0.375375	0.351768	0.34327	0.389977	0.352548	0.363	0.019	0.644892	0.649767	0.652348	0.653929	0.667768	0.654	0.009
DHFRcoli_131	104.8	1.2	194.7	3.5	1.4	0	0	0	0	89.4352	0.374754	0.343405	0.344227	0.381162	0.357716	0.36	0.017	0.625486	0.617894	0.619855	0.619899	0.634946	0.624	0.007
DHFRcoli_132	84.7	2.1	73.7	2.5	1.1	0	0	0	0	90.2008	0.367522	0.356014	0.342238	0.370847	0.35467	0.358	0.011	0.634788	0.636168	0.634501	0.634294	0.635959	0.635	0.001
DHFRcoli_133	102.8	2.4	83.6	3.3	1.4	0	0	7	0	91.8015	0.365704	0.347667	0.34127	0.37574	0.348175	0.356	0.014	0.646223	0.656109	0.652746	0.651801	0.65267	0.652	0.004
DHFRcoli_134	94.8	1.9	94.4	na	na	0	0	7	0	89.1608	0.389359	0.381517	0.377589	0.403581	0.376344	0.386	0.011	0.712244	0.712327	0.712008	0.729888	0.722183	0.718	0.008
DHFRcoli_135	108.9	2.4	90.4	na	na	0	0	7	0	91.6224	0.380536	0.37551	0.367327	0.361972	0.390619	0.375	0.011	0.718467	0.717491	0.717057	0.710542	0.717063	0.716	0.003
DHFRcoli_136	0	0	0	0	0	9	0	7	1	89.1207	0.397672	0.382352	0.368953	0.369919	0.372749	0.378	0.012	0.734663	0.730608	0.734486	0.735265	0.734135	0.734	0.002
DHFRcoli_137	0	0	0	0	0	9	0	7	1	88.9013	0.368938	0.388158	0.363769	0.392178	0.375827	0.378	0.012	0.751256	0.767939	0.747214	0.757035	0.762328	0.757	0.008
DHFRcoli_138	0	0	0	0	0	9	0	7	1	89.5853	0.382018	0.371145	0.40706	0.369599	0.375409	0.381	0.015	0.72362	0.734601	0.725105	0.725208	0.732409	0.728	0.005
DHFRcoli_139	28.2	6.2	9.8	3.2	1.4	0	0	7	0	89.3203	0.378525	0.356447	0.391489	0.369077	0.375653	0.374	0.013	0.775072	0.777458	0.785818	0.775401	0.775498	0.778	0.005
DHFRcoli_140	114.9	1.7	142.6	na	na	0	0	7	0	89.9463	0.383268	0.38325	0.373521	0.368334	0.393809	0.38	0.01	0.721537	0.732365	0.721788	0.739482	0.723872	0.728	0.008
DHFRcoli_141	112.9	3.1	67.8	na	na	0	0	7	0	91.4058	0.395139	0.377418	0.396331	0.379354	0.397616	0.389	0.01	0.717763	0.721981	0.740703	0.721106	0.721222	0.725	0.009
DHFRcoli_142	121	1.7	152.4	3.3	1.4	0	0	0	0	91.4854	0.377907	0.362189	0.377519	0.37809	0.390602	0.377	0.01	0.724957	0.726776	0.724395	0.727113	0.725206	0.726	0.001
DHFRcoli_143	159.3	1.6	192.7	3.5	1.5	0	0	0	0	92.069	0.378542	0.391213	0.372032	0.378893	0.397505	0.384	0.01	0.751079	0.753241	0.743695	0.750081	0.743882	0.748	0.004
DHFRcoli_144	125	1.2	200.6	3.4	1.4	0	0	0	0	92.2521	0.385401	0.372789	0.371014	0.381536	0.400555	0.382	0.012	0.754174	0.752461	0.753319	0.757616	0.753309	0.754	0.002
DHFRcoli_145	157.3	1.2	247.8	4	1.5	0	0	0	0	93.0778	0.381878	0.366971	0.381359	0.384623	0.392785	0.382	0.009	0.729419	0.725474	0.731176	0.735916	0.732622	0.731	0.004
DHFRcoli_146	139.1	2.7	101.3	3.9	1.5	0	0	0	0	93.1101	0.373831	0.362981	0.376641	0.380884	0.389048	0.377	0.01	0.721887	0.724222	0.726556	0.726255	0.72398	0.725	0.002
DHFRcoli_147	153.3	1.5	206.5	na	na	0	0	0	0	92.5761	0.38632	0.37125	0.372739	0.391361	0.380214	0.38	0.009	0.702825	0.704916	0.706585	0.70159	0.701439	0.703	0.002
DHFRcoli_148	181.5	1.5	173.1	4.1	1.9	0	0	0	0	93.1164	0.385182	0.363923	0.381789	0.378048	0.393112	0.38	0.011	0.718939	0.718996	0.719415	0.722409	0.717507	0.719	0.002
DHFRcoli_149	125	1.9	125.9	2.9	1.2	0	0	0	0	93.3029	0.380524	0.366168	0.382208	0.394181	0.386391	0.382	0.01	0.701448	0.703514	0.697981	0.697008	0.702471	0.7	0.003
DHFRcoli_150	125	2	119	na	na	0	0	0	0	93.1197	0.383369	0.370334	0.409358	0.408399	0.393239	0.393	0.017	0.663016	0.669107	0.661156	0.669743	0.662491	0.665	0.004
DHFRcoli_151	139.1	2.9	211.4	na	na	0	0	8	0	92.3494	0.404711	0.379988	0.406378	0.397728	0.385228	0.395	0.012	0.643999	0.646551	0.648789	0.640189	0.645756	0.645	0.003
DHFRcoli_152	248.1	2.8	168.1	na	na	0	0	8	0	93.4757	0.403942	0.396933	0.431491	0.410959	0.423593	0.413	0.014	0.601739	0.605078	0.602765	0.603024	0.597687	0.602	0.003
DHFRcoli_153	38.3	12.1	13.7	2.5	1.2	0	0	8	0	91.581	0.424002	0.420658	0.465598	0.428683	0.405756	0.429	0.022	0.649024	0.65067	0.650421	0.651554	0.655674	0.651	0.003
DHFRcoli_154	0	0	0	0	0	10	0	8	1	92.1464	0.410737	0.428205	0.417589	0.425094	0.465927	0.43	0.021	0.637395	0.620539	0.628742	0.626901	0.62873	0.628	0.006
DHFRcoli_155	0	0	0	0	0	10	0	8	1	92.4729	0.432016	0.417627	0.425523	0.429408	0.429223	0.427	0.006	0.627782	0.626989	0.627497	0.628105	0.618731	0.626	0.004
DHFRcoli_156	92.7	11.9	14.7	na	na	0	0	8	0	92.6583	0.421825	0.422209	0.428813	0.420016	0.424395	0.423	0.003	0.545227	0.545166	0.544444	0.543801	0.543474	0.544	0.001
DHFRcoli_157	112.9	1.9	119.9	na	na	0	0	8	0	91.8103	0.426501	0.416628	0.439176	0.418732	0.400286	0.42	0.014	0.540618	0.543142	0.543163	0.547121	0.544841	0.544	0.002
DHFRcoli_158	112.9	1.8	128.8	5.4	2.5	0	0	8	0	92.3563	0.397311	0.398968	0.397516	0.398763	0.414621	0.401	0.007	0.541501	0.540512	0.541669	0.53609	0.543779	0.541	0.003
DHFRcoli_159	84.7	1.6	101.3	4.4	2.1	0	0	0	0	92.1014	0.377861	0.370972	0.387759	0.40668	0.387324	0.386	0.013	0.561559	0.565814	0.575261	0.569561	0.567496	0.568	0.005
