# Supplementary material for: Obtaining protein foldability information from computational models of AlphaFold2 and RoseTTAFold
Source: Comput Struct Biotechnol J. 2022 Aug 17;20:4481–9. doi: 10.1016/j.csbj.2022.08.034 (PMC9421090; doi:10.1016/j.csbj.2022.08.034)
Supplement: Supplementary data 3 [file mmc3.xlsx]

## Sheet: Sheet1
					AlphaFold2 Models							RoseTTAfold Models
Alanine Insertion Mutants	Folding Element	alpha helix	beta sheet	Precipitant ratio	RMSD1	RMSD2	RMSD3	RMSD4	RMSD5	RMSD_ave	RMSD SD	RMSD1	RMSD2	RMSD3	RMSD4	RMSD5	RMSD_ave	RMSD SD	Inter-model RMSD		Top RMSD perentage	Top number	number of solubility>=40	soluble percentage
DHFRcoli_46A47	3	2	0	93.5	0.450394	0.439588	0.429314	0.406173	0.420952	0.429	0.017	0.530418	0.513117	0.514604	0.513414	0.514337	0.517	0.007	0.445855
DHFRcoli_52A53	0	0	0	18.9	0.404841	0.398538	0.404022	0.400555	0.414229	0.404	0.006	0.514317	0.511785	0.519853	0.524879	0.519952	0.518	0.005	0.472592		5	8	5	62.5
DHFRcoli_77A78	0	0	0	79.1	0.372751	0.392068	0.401376	0.400439	0.418513	0.397	0.017	0.516287	0.520718	0.52067	0.517598	0.518873	0.519	0.002	0.49251		10	16	10	62.5
DHFRcoli_15A16	0	0	0	16.9	0.387272	0.375123	0.372035	0.382196	0.38897	0.381	0.007	0.508966	0.512887	0.520411	0.510211	0.517733	0.514	0.005	0.494534		20	32	21	65.625
DHFRcoli_76A77	0	0	0	75.6	0.384831	0.400522	0.402042	0.411916	0.388541	0.398	0.011	0.517142	0.515802	0.516784	0.51529	0.512771	0.516	0.002	0.496869		30	48	29	60.4167
DHFRcoli_16A17	0	0	0	29.9	0.378405	0.375914	0.373847	0.367285	0.393141	0.378	0.01	0.525302	0.527592	0.52548	0.523117	0.52499	0.525	0.002	0.497903		40	64	40	62.5
DHFRcoli_130A131	0	0	0	37.3	0.365204	0.387176	0.361586	0.388773	0.385818	0.378	0.013	0.502274	0.505094	0.502257	0.502283	0.50377	0.503	0.001	0.502337		50	80	49	61.25
DHFRcoli_51A52	0	0	0	12.9	0.398174	0.387774	0.379374	0.399044	0.420963	0.397	0.016	0.525094	0.527672	0.52267	0.524493	0.52328	0.525	0.002	0.511167		60	96	60	62.5
DHFRcoli_55A56	0	0	0	45.8	0.392569	0.37466	0.397446	0.393766	0.421345	0.396	0.017	0.532221	0.536277	0.533103	0.534257	0.533247	0.534	0.002	0.512153		70	112	70	62.5
DHFRcoli_87A88	0	0	0	42.8	0.377758	0.376128	0.368966	0.389449	0.411586	0.385	0.017	0.525827	0.524441	0.526134	0.523273	0.526599	0.525	0.001	0.515255		80	128	78	60.9375
DHFRcoli_72A73	0	0	0	6.5	0.387352	0.375865	0.396633	0.412751	0.387623	0.392	0.014	0.527279	0.532701	0.525203	0.531254	0.528126	0.529	0.003	0.516135		90	144	83	57.6389
DHFRcoli_54A55	0	0	0	40.3	0.398411	0.429038	0.393886	0.374465	0.404696	0.4	0.02	0.51733	0.525548	0.516716	0.516914	0.51855	0.519	0.004	0.5177		100	158	87	55.0633
DHFRcoli_50A51	0	2	0	11.4	0.399589	0.391222	0.383893	0.384633	0.414605	0.395	0.013	0.516817	0.515173	0.517152	0.51667	0.519176	0.517	0.001	0.518293
DHFRcoli_75A76	0	0	4	60.2	0.384308	0.407072	0.384787	0.413932	0.402655	0.399	0.013	0.522026	0.520574	0.524444	0.52729	0.523058	0.523	0.003	0.518845
DHFRcoli_108A109	7	0	0	93.5	0.379276	0.418002	0.449438	0.453055	0.479142	0.436	0.038	0.544549	0.544324	0.544861	0.547091	0.544626	0.545	0.001	0.519494
DHFRcoli_2A3	0	0	1	69.2	0.391965	0.385451	0.378738	0.417154	0.415163	0.398	0.018	0.502925	0.502888	0.502268	0.502584	0.502943	0.503	0	0.519764
DHFRcoli_128A129	0	0	0	37.3	0.358483	0.347627	0.371216	0.370205	0.387141	0.367	0.015	0.490946	0.494388	0.494697	0.493966	0.494304	0.494	0.002	0.522326
DHFRcoli_90A91	0	0	0	75.6	0.433755	0.417073	0.396308	0.389435	0.413396	0.41	0.018	0.508346	0.50477	0.505575	0.507627	0.510037	0.507	0.002	0.522835
DHFRcoli_10A11	1	0	0	51.2	0.406968	0.398564	0.378592	0.400955	0.412892	0.4	0.013	0.52288	0.522943	0.518826	0.522751	0.523537	0.522	0.002	0.523504
DHFRcoli_86A87	0	0	0	36.3	0.372057	0.370618	0.385851	0.377801	0.408766	0.383	0.016	0.528073	0.528037	0.526127	0.525911	0.527472	0.527	0.001	0.524919
DHFRcoli_91A92	6	0	5	89.6	0.406413	0.39534	0.392908	0.380147	0.424549	0.4	0.017	0.525718	0.513892	0.527145	0.519866	0.527777	0.523	0.006	0.525798
DHFRcoli_74A75	0	0	4	75.6	0.371324	0.385163	0.38501	0.410423	0.381096	0.387	0.014	0.558733	0.548628	0.55375	0.550248	0.553138	0.553	0.004	0.527135
DHFRcoli_158A159	0	0	8	0	0.367536	0.354743	0.38358	0.365601	0.396734	0.374	0.017	0.524992	0.535897	0.524585	0.525332	0.524762	0.527	0.005	0.527245
DHFRcoli_82A83	5	3	0	25.9	0.400527	0.368286	0.37989	0.388559	0.421395	0.392	0.02	0.52156	0.522583	0.519644	0.528846	0.525331	0.524	0.004	0.52773
DHFRcoli_83A84	5	3	0	25.9	0.400527	0.368286	0.37989	0.388559	0.421395	0.392	0.02	0.52156	0.522583	0.519644	0.528846	0.525331	0.524	0.004	0.52773
DHFRcoli_84A85	0	3	0	25.9	0.400527	0.368286	0.37989	0.388559	0.421395	0.392	0.02	0.52156	0.522583	0.519644	0.528846	0.525331	0.524	0.004	0.52773
DHFRcoli_65A66	0	0	0	9.5	0.372033	0.363036	0.389949	0.370715	0.394845	0.378	0.014	0.536918	0.53686	0.538404	0.536437	0.537451	0.537	0.001	0.527843
DHFRcoli_3A4	1	0	1	80.1	0.402678	0.403967	0.423245	0.362514	0.419137	0.402	0.024	0.519924	0.519262	0.517431	0.51638	0.515383	0.518	0.002	0.528259
DHFRcoli_125A126	8	0	0	42.3	0.353751	0.371728	0.35183	0.387489	0.375938	0.368	0.015	0.502342	0.497529	0.498749	0.499558	0.499523	0.5	0.002	0.528513
DHFRcoli_121A122	0	0	0	19.9	0.367254	0.370443	0.366107	0.377371	0.390062	0.374	0.01	0.512828	0.513214	0.51482	0.514731	0.51569	0.514	0.001	0.530625
DHFRcoli_70A71	0	0	0	1.5	0.354644	0.35133	0.380892	0.375235	0.394735	0.371	0.018	0.535194	0.534429	0.533906	0.542528	0.536133	0.536	0.004	0.530631
DHFRcoli_80A81	5	3	0	73.6	0.402124	0.387061	0.401891	0.405311	0.435034	0.406	0.018	0.555353	0.551921	0.549935	0.552216	0.551401	0.552	0.002	0.530933
DHFRcoli_81A82	5	3	0	73.6	0.402124	0.387061	0.401891	0.405311	0.435034	0.406	0.018	0.555353	0.551921	0.549935	0.552216	0.551401	0.552	0.002	0.530933
DHFRcoli_43A44	3	0	2	89.6	0.369158	0.388642	0.372191	0.420807	0.370218	0.384	0.022	0.529005	0.531189	0.529019	0.53054	0.529871	0.53	0.001	0.531171
DHFRcoli_99A100	6	4	0	75.6	0.421646	0.436154	0.412433	0.408688	0.383978	0.413	0.019	0.506865	0.510322	0.51037	0.51047	0.510177	0.51	0.002	0.532383
DHFRcoli_129A130	0	0	0	72.1	0.35837	0.338665	0.371157	0.367152	0.383956	0.364	0.017	0.522141	0.519838	0.522831	0.520798	0.52372	0.522	0.002	0.532401
DHFRcoli_132A133	0	0	0	9.5	0.355786	0.358816	0.371484	0.368218	0.377167	0.366	0.009	0.507369	0.500611	0.511505	0.50369	0.511956	0.507	0.005	0.536024
DHFRcoli_66A67	0	0	0	8.5	0.38341	0.374321	0.355251	0.371119	0.413038	0.379	0.021	0.53263	0.53647	0.534114	0.53579	0.534084	0.535	0.002	0.536331
DHFRcoli_78A79	0	3	0	93.5	0.37101	0.382816	0.410965	0.391115	0.414281	0.394	0.018	0.516781	0.516518	0.51659	0.518112	0.517363	0.517	0.001	0.536388
DHFRcoli_31A32	2	1	0	89.1	0.399452	0.394716	0.387973	0.398273	0.494186	0.415	0.045	0.537481	0.538861	0.536658	0.533785	0.536514	0.537	0.002	0.537146
DHFRcoli_1A2	0	0	0	37.3	0.387132	0.397395	0.39747	0.402501	0.415991	0.4	0.01	0.506639	0.517312	0.509441	0.508667	0.508716	0.51	0.004	0.537288
DHFRcoli_157A158	0	0	8	15.4	0.367676	0.355359	0.36598	0.378754	0.418531	0.377	0.025	0.542058	0.541451	0.546012	0.545823	0.545359	0.544	0.002	0.537541
DHFRcoli_134A135	0	0	7	76.1	0.408276	0.414474	0.404403	0.409152	0.437385	0.415	0.013	0.598728	0.594496	0.59437	0.59815	0.596472	0.596	0.002	0.537808
DHFRcoli_131A132	0	0	0	30.3	0.355455	0.36788	0.383168	0.385175	0.39945	0.378	0.017	0.522004	0.520234	0.518751	0.524787	0.52049	0.521	0.002	0.538249
DHFRcoli_89A90	0	0	0	42.3	0.387715	0.385437	0.369657	0.385273	0.411783	0.388	0.015	0.516549	0.518962	0.516103	0.518553	0.516785	0.517	0.001	0.539326
DHFRcoli_156A157	0	0	8	60.2	0.373151	0.362469	0.386636	0.385601	0.427968	0.387	0.025	0.55223	0.552599	0.549974	0.553045	0.5518	0.552	0.001	0.539518
DHFRcoli_136A137	9	0	7	35.8	0.376099	0.395442	0.387228	0.395947	0.426719	0.396	0.019	0.566718	0.558758	0.550278	0.553064	0.550847	0.556	0.007	0.540544
DHFRcoli_64A65	0	0	0	31.8	0.36804	0.372516	0.359485	0.3876	0.406729	0.379	0.019	0.531598	0.531908	0.531489	0.530797	0.530413	0.531	0.001	0.540956
DHFRcoli_155A156	10	0	8	100	0.39909	0.417817	0.44228	0.415291	0.435038	0.422	0.017	0.5474	0.54237	0.545551	0.540962	0.540731	0.543	0.003	0.541107
DHFRcoli_33A34	2	1	0	82.6	0.382353	0.365319	0.389442	0.388414	0.419703	0.389	0.02	0.570619	0.569115	0.568326	0.569366	0.569275	0.569	0.001	0.54153
DHFRcoli_71A72	0	0	0	2.5	0.382455	0.35844	0.367748	0.378977	0.400698	0.378	0.016	0.537015	0.534003	0.535269	0.533958	0.533861	0.535	0.001	0.543328
DHFRcoli_56A57	0	0	0	14.4	0.388817	0.377783	0.386335	0.396276	0.419948	0.394	0.016	0.530591	0.530419	0.530738	0.532985	0.532444	0.531	0.001	0.544083
DHFRcoli_118A119	7	0	0	55.7	0.37175	0.365739	0.375313	0.377724	0.40253	0.379	0.014	0.52806	0.528355	0.529381	0.526467	0.528219	0.528	0.001	0.544918
DHFRcoli_85A86	0	0	0	46.8	0.368899	0.365109	0.397928	0.38354	0.40007	0.383	0.016	0.541209	0.537749	0.540211	0.539218	0.53667	0.539	0.002	0.545193
DHFRcoli_149A150	0	0	0	16.4	0.377282	0.361613	0.381748	0.3807	0.378656	0.376	0.008	0.516388	0.517075	0.516114	0.518632	0.515635	0.517	0.001	0.545567
DHFRcoli_63A64	4	0	0	32.3	0.371234	0.369551	0.384698	0.375895	0.403288	0.381	0.014	0.534056	0.534217	0.535705	0.537736	0.532057	0.535	0.002	0.546496
DHFRcoli_67A68	0	0	0	0	0.360941	0.37573	0.351004	0.373484	0.395013	0.371	0.017	0.537943	0.53076	0.535173	0.534044	0.533638	0.534	0.003	0.547186
DHFRcoli_22A23	0	0	0	22.4	0.38888	0.381186	0.372456	0.37301	0.401398	0.383	0.012	0.511204	0.511175	0.514689	0.51221	0.511513	0.512	0.001	0.547646
DHFRcoli_61A62	4	0	3	67.2	0.398002	0.378001	0.383836	0.381313	0.412464	0.391	0.014	0.497819	0.496099	0.497391	0.498234	0.496698	0.497	0.001	0.54918
DHFRcoli_8A9	1	0	1	63.7	0.378608	0.374531	0.37553	0.390173	0.407678	0.385	0.014	0.520421	0.522335	0.522119	0.5221	0.520646	0.522	0.001	0.549389
DHFRcoli_9A10	1	0	0	63.7	0.378608	0.374531	0.37553	0.390173	0.407678	0.385	0.014	0.520421	0.522335	0.522119	0.5221	0.520646	0.522	0.001	0.549389
DHFRcoli_123A124	0	0	0	54.7	0.389974	0.396583	0.382193	0.371227	0.395123	0.387	0.01	0.518734	0.519286	0.516875	0.517729	0.517905	0.518	0.001	0.550076
DHFRcoli_115A116	7	0	6	47.3	0.389625	0.390321	0.382472	0.389138	0.387729	0.388	0.003	0.527251	0.522478	0.521734	0.523049	0.522389	0.523	0.002	0.55027
DHFRcoli_69A70	0	0	0	7.5	0.360381	0.348079	0.362854	0.376301	0.394775	0.368	0.018	0.554623	0.553683	0.554566	0.553118	0.555227	0.554	0.001	0.550776
DHFRcoli_68A69	0	0	0	3.5	0.370422	0.366555	0.359256	0.378399	0.402195	0.375	0.017	0.534725	0.533925	0.537607	0.530423	0.534021	0.534	0.003	0.550924
DHFRcoli_53A54	0	0	0	49.3	0.40524	0.398379	0.393648	0.395284	0.432777	0.405	0.016	0.543195	0.544513	0.542894	0.541911	0.542692	0.543	0.001	0.551104
DHFRcoli_11A12	1	0	0	51.3	0.382199	0.376197	0.388409	0.372971	0.37609	0.379	0.006	0.541768	0.543167	0.536978	0.541358	0.54796	0.542	0.004	0.551913
DHFRcoli_133A134	0	0	7	67.2	0.405189	0.40402	0.417054	0.416517	0.434809	0.416	0.012	0.60611	0.60791	0.602575	0.606328	0.603147	0.605	0.002	0.552427
DHFRcoli_39A40	0	0	0	65.2	0.558792	0.43585	0.448019	0.472341	0.493635	0.482	0.049	0.588704	0.587777	0.585574	0.591813	0.589133	0.589	0.002	0.553234
DHFRcoli_147A148	0	0	0	20.4	0.365112	0.362281	0.36374	0.359712	0.393057	0.369	0.014	0.504007	0.503318	0.504948	0.50627	0.505039	0.505	0.001	0.553331
DHFRcoli_120A121	0	0	0	63.2	0.373394	0.372749	0.366142	0.372491	0.389552	0.375	0.009	0.516672	0.519216	0.518351	0.519829	0.518102	0.518	0.001	0.554057
DHFRcoli_79A80	0	3	0	97	0.363722	0.358596	0.377109	0.388869	0.401907	0.378	0.018	0.54792	0.545947	0.546484	0.544309	0.552283	0.547	0.003	0.554163
DHFRcoli_49A50	3	2	0	25.9	0.392063	0.388443	0.405876	0.419481	0.37618	0.396	0.017	0.560351	0.551497	0.55252	0.552197	0.552631	0.554	0.004	0.555246
DHFRcoli_142A143	0	0	0	15.4	0.364086	0.360458	0.367813	0.373641	0.389725	0.371	0.011	0.509844	0.510539	0.509299	0.510137	0.508555	0.51	0.001	0.556022
DHFRcoli_143A144	0	0	0	15.4	0.364086	0.360458	0.367813	0.373641	0.389725	0.371	0.011	0.509844	0.510539	0.509299	0.510137	0.508555	0.51	0.001	0.556022
DHFRcoli_126A127	0	0	0	32.8	0.367792	0.382418	0.400266	0.397208	0.394296	0.388	0.013	0.496396	0.508073	0.501048	0.498239	0.500107	0.501	0.004	0.556249
DHFRcoli_32A33	2	1	0	91	0.397015	0.382237	0.385437	0.402809	0.408076	0.395	0.011	0.585008	0.583511	0.580137	0.582995	0.585259	0.583	0.002	0.556708
DHFRcoli_59A60	4	0	3	49.3	0.41085	0.472311	0.46834	0.446048	0.426878	0.445	0.026	0.538965	0.532583	0.534417	0.544538	0.5343	0.537	0.005	0.55693
DHFRcoli_5A6	1	0	1	60.2	0.403274	0.357508	0.397742	0.444595	0.363583	0.393	0.035	0.532104	0.53098	0.530898	0.529858	0.531369	0.531	0.001	0.557383
DHFRcoli_6A7	1	0	1	60.2	0.403274	0.357508	0.397742	0.444595	0.363583	0.393	0.035	0.532104	0.53098	0.530898	0.529858	0.531369	0.531	0.001	0.557383
DHFRcoli_7A8	1	0	1	60.2	0.403274	0.357508	0.397742	0.444595	0.363583	0.393	0.035	0.532104	0.53098	0.530898	0.529858	0.531369	0.531	0.001	0.557383
DHFRcoli_124A125	8	0	0	51.7	0.38377	0.370606	0.380553	0.360097	0.377072	0.374	0.009	0.487387	0.486859	0.487613	0.485598	0.487846	0.487	0.001	0.558013
DHFRcoli_47A48	3	2	0	60.2	0.411031	0.399631	0.384191	0.386713	0.417446	0.4	0.015	0.540117	0.535414	0.535484	0.53499	0.536394	0.536	0.002	0.558874
DHFRcoli_36A37	2	0	0	60.7	0.378034	0.387578	0.375862	0.418915	0.399219	0.392	0.018	0.514559	0.513838	0.513481	0.518207	0.512808	0.515	0.002	0.559414
DHFRcoli_73A74	0	0	4	21.4	0.38088	0.390324	0.399378	0.385386	0.416404	0.394	0.014	0.553849	0.556789	0.555247	0.551331	0.551983	0.554	0.002	0.560186
DHFRcoli_14A15	1	0	0	34.3	0.398112	0.383235	0.407601	0.411426	0.378397	0.396	0.015	0.517507	0.519155	0.517835	0.522259	0.51931	0.519	0.002	0.560681
DHFRcoli_88A89	0	0	0	43.8	0.373717	0.375792	0.370799	0.382899	0.403646	0.381	0.013	0.539951	0.537558	0.539464	0.541245	0.53823	0.539	0.001	0.561216
DHFRcoli_23A24	0	0	0	16.4	0.382465	0.371963	0.380714	0.374167	0.380649	0.378	0.005	0.493858	0.491863	0.495862	0.494272	0.49319	0.494	0.001	0.56126
DHFRcoli_116A117	7	0	0	58.7	0.374056	0.379977	0.372925	0.384038	0.3928	0.381	0.008	0.500362	0.502356	0.503397	0.504146	0.500244	0.502	0.002	0.562538
DHFRcoli_117A118	7	0	0	58.7	0.374056	0.379977	0.372925	0.384038	0.3928	0.381	0.008	0.500362	0.502356	0.503397	0.504146	0.500244	0.502	0.002	0.562538
DHFRcoli_144A145	0	0	0	19.4	0.361557	0.348635	0.368929	0.372501	0.392567	0.369	0.016	0.516002	0.517372	0.516518	0.515434	0.516178	0.516	0.001	0.564498
DHFRcoli_145A146	0	0	0	19.4	0.361557	0.348635	0.368929	0.372501	0.392567	0.369	0.016	0.516002	0.517372	0.516518	0.515434	0.516178	0.516	0.001	0.564498
DHFRcoli_113A114	7	0	6	85.6	0.414562	0.399517	0.39747	0.411469	0.411939	0.407	0.008	0.519645	0.530806	0.518525	0.521195	0.52132	0.522	0.005	0.565026
DHFRcoli_97A98	6	4	0	66.7	0.379402	0.374341	0.385238	0.381525	0.397396	0.384	0.009	0.503447	0.501815	0.503026	0.502515	0.502972	0.503	0.001	0.565386
DHFRcoli_122A123	0	0	0	24.4	0.388203	0.376277	0.372182	0.377399	0.392417	0.381	0.009	0.526649	0.529608	0.525748	0.527481	0.528361	0.528	0.001	0.566888
DHFRcoli_62A63	4	0	3	49.3	0.36733	0.356171	0.376958	0.371757	0.397767	0.374	0.015	0.529672	0.530241	0.532299	0.530766	0.531745	0.531	0.001	0.567114
DHFRcoli_38A39	0	0	0	72.6	0.403178	0.419464	0.424496	0.400998	0.453139	0.42	0.021	0.572064	0.574707	0.571559	0.576626	0.571356	0.573	0.002	0.567191
DHFRcoli_58A59	4	0	0	52.2	0.457067	0.429299	0.453679	0.429918	0.47067	0.448	0.018	0.520116	0.521823	0.521658	0.522631	0.519477	0.521	0.001	0.567889
DHFRcoli_119A120	0	0	0	48.3	0.361114	0.372621	0.367321	0.366492	0.390493	0.372	0.011	0.497653	0.496961	0.500029	0.495662	0.504191	0.499	0.003	0.568401
DHFRcoli_100A101	6	4	0	91	0.405204	0.395909	0.393885	0.421336	0.426859	0.409	0.015	0.591505	0.589985	0.589497	0.590036	0.588985	0.59	0.001	0.569557
DHFRcoli_13A14	1	0	0	45.3	0.345509	0.36485	0.37777	0.367179	0.357232	0.363	0.012	0.549824	0.547322	0.547558	0.547337	0.545807	0.548	0.001	0.57061
DHFRcoli_18A19	0	0	0	12.9	0.365994	0.38661	0.390394	0.368238	0.384769	0.379	0.011	0.53906	0.541082	0.545773	0.543478	0.541169	0.542	0.003	0.572968
DHFRcoli_19A20	0	0	0	12.9	0.365994	0.38661	0.390394	0.368238	0.384769	0.379	0.011	0.53906	0.541082	0.545773	0.543478	0.541169	0.542	0.003	0.572968
DHFRcoli_57A58	4	0	0	17.4	0.394115	0.404639	0.408926	0.405501	0.43741	0.41	0.016	0.544813	0.545282	0.543459	0.546653	0.545479	0.545	0.001	0.573796
DHFRcoli_127A128	0	0	0	88.6	0.373442	0.377896	0.402935	0.397515	0.397815	0.39	0.013	0.483145	0.483096	0.483649	0.4819	0.483492	0.483	0.001	0.573853
DHFRcoli_37A38	0	0	0	68.2	0.366567	0.403939	0.380133	0.41196	0.427867	0.398	0.025	0.536492	0.540981	0.537348	0.541023	0.540967	0.539	0.002	0.573999
DHFRcoli_148A149	0	0	0	23.4	0.357097	0.348407	0.363571	0.36495	0.371266	0.361	0.009	0.528353	0.530904	0.524834	0.524553	0.524941	0.527	0.003	0.574629
DHFRcoli_28A29	0	1	0	68.7	0.354707	0.33876	0.35483	0.354551	0.36694	0.354	0.01	0.53972	0.540275	0.541858	0.539468	0.539957	0.54	0.001	0.575249
DHFRcoli_29A30	0	1	0	68.7	0.354707	0.33876	0.35483	0.354551	0.36694	0.354	0.01	0.53972	0.540275	0.541858	0.539468	0.539957	0.54	0.001	0.575249
DHFRcoli_17A18	0	0	0	30	0.387617	0.377945	0.361693	0.365032	0.380254	0.375	0.011	0.562075	0.573057	0.561727	0.564948	0.561482	0.565	0.005	0.576098
DHFRcoli_146A147	0	0	0	14.4	0.353531	0.353639	0.363593	0.373179	0.382516	0.365	0.013	0.516254	0.516353	0.516426	0.515854	0.51409	0.516	0.001	0.577969
DHFRcoli_114A115	7	0	6	48.8	0.359733	0.403588	0.370177	0.413436	0.410793	0.392	0.025	0.548313	0.552694	0.551134	0.546765	0.546462	0.549	0.003	0.581274
DHFRcoli_105A106	0	0	0	58.7	0.397856	0.403321	0.411634	0.411795	0.401941	0.405	0.006	0.56374	0.557826	0.558408	0.558387	0.564303	0.561	0.003	0.582852
DHFRcoli_20A21	0	0	0	25.4	0.39233	0.357747	0.379046	0.373562	0.375836	0.376	0.012	0.556256	0.555341	0.557606	0.554483	0.558271	0.556	0.002	0.582928
DHFRcoli_140A141	0	0	7	50.7	0.374871	0.378172	0.375487	0.374724	0.413088	0.383	0.017	0.526992	0.536229	0.527071	0.52886	0.530503	0.53	0.004	0.584301
DHFRcoli_44A45	3	2	0	93.5	0.364135	0.354279	0.395334	0.361423	0.36588	0.368	0.016	0.577937	0.578182	0.57756	0.577417	0.577803	0.578	0	0.585542
DHFRcoli_141A142	0	0	7	27.4	0.359665	0.364681	0.363593	0.358636	0.393568	0.368	0.015	0.51506	0.51654	0.515148	0.511856	0.513211	0.514	0.002	0.586409
DHFRcoli_41A42	3	0	2	97	0.439431	0.378495	0.396929	0.46809	0.438651	0.424	0.036	0.58631	0.588043	0.587758	0.586333	0.585547	0.587	0.001	0.58727
DHFRcoli_139A140	0	0	7	40.3	0.371073	0.386716	0.374997	0.38223	0.405044	0.384	0.013	0.543593	0.547329	0.541724	0.542854	0.543915	0.544	0.002	0.587482
DHFRcoli_150A151	0	0	0	23.4	0.365407	0.359605	0.3756	0.376379	0.359979	0.367	0.008	0.529035	0.51951	0.520206	0.521236	0.521519	0.522	0.004	0.59139
DHFRcoli_42A43	3	0	2	92.5	0.444044	0.466864	0.400233	0.424251	0.399229	0.427	0.029	0.558445	0.560331	0.565268	0.557984	0.55723	0.56	0.003	0.591652
DHFRcoli_95A96	6	0	5	80.1	0.372471	0.393968	0.399419	0.368709	0.355268	0.378	0.018	0.553246	0.548824	0.54929	0.548933	0.547301	0.55	0.002	0.592373
DHFRcoli_30A31	2	1	0	82.6	0.380158	0.389805	0.392982	0.439716	0.399679	0.4	0.023	0.538092	0.538775	0.538272	0.539757	0.543935	0.54	0.002	0.592988
DHFRcoli_111A112	7	0	6	89.1	0.440524	0.448643	0.455434	0.45707	0.411155	0.443	0.019	0.560438	0.566808	0.561339	0.565247	0.562183	0.563	0.003	0.593247
DHFRcoli_96A97	6	0	0	29.9	0.374675	0.37024	0.384474	0.362289	0.396677	0.378	0.013	0.501864	0.500554	0.50265	0.502035	0.502289	0.502	0.001	0.593577
DHFRcoli_60A61	4	0	3	84.1	0.376669	0.385786	0.406226	0.404717	0.433669	0.401	0.022	0.562604	0.562538	0.560744	0.56466	0.564057	0.563	0.002	0.596779
DHFRcoli_12A13	1	0	0	14.9	0.383455	0.364218	0.386132	0.372164	0.366993	0.375	0.01	0.542397	0.543402	0.544797	0.54338	0.54331	0.543	0.001	0.59746
DHFRcoli_35A36	2	1	0	68.7	0.415218	0.425096	0.420745	0.398906	0.428302	0.418	0.012	0.545609	0.546444	0.553657	0.539829	0.547029	0.547	0.005	0.5987
DHFRcoli_104A105	6	0	0	71.1	0.36271	0.370329	0.360515	0.381249	0.408885	0.377	0.02	0.521513	0.521293	0.521725	0.522255	0.522497	0.522	0.001	0.600414
DHFRcoli_109A110	7	0	6	88.6	0.417821	0.455571	0.448324	0.433404	0.490065	0.449	0.027	0.549808	0.549645	0.550832	0.55081	0.552233	0.551	0.001	0.600453
DHFRcoli_151A152	0	0	8	100	0.37386	0.403799	0.391117	0.396531	0.403919	0.394	0.012	0.558529	0.556047	0.557322	0.557768	0.556589	0.557	0.001	0.602563
DHFRcoli_112A113	7	0	6	91.5	0.414957	0.416814	0.408559	0.398218	0.408236	0.409	0.007	0.52774	0.539134	0.52696	0.527721	0.540642	0.532	0.007	0.6026
DHFRcoli_135A136	0	0	7	52.7	0.400664	0.396079	0.394085	0.412491	0.429509	0.407	0.015	0.565161	0.562339	0.572571	0.563631	0.563341	0.565	0.004	0.603848
DHFRcoli_138A139	9	0	7	49.8	0.371942	0.384874	0.378127	0.402921	0.421069	0.392	0.02	0.543551	0.544336	0.546331	0.542847	0.544706	0.544	0.001	0.60432
DHFRcoli_98A99	6	4	0	81.1	0.372151	0.376992	0.39466	0.411607	0.418051	0.395	0.02	0.522422	0.52157	0.527403	0.525832	0.528454	0.525	0.003	0.605152
DHFRcoli_48A49	3	2	0	27.4	0.409188	0.391738	0.402082	0.384124	0.426746	0.403	0.016	0.577018	0.577563	0.582526	0.577931	0.576404	0.578	0.002	0.610315
DHFRcoli_40A41	3	0	2	92.5	0.509592	0.484235	0.498478	0.603726	0.579762	0.535	0.053	0.561075	0.562136	0.560136	0.561454	0.564557	0.562	0.002	0.611802
DHFRcoli_45A46	3	2	0	98	0.359055	0.338852	0.353641	0.35667	0.380142	0.358	0.015	0.576315	0.575247	0.579161	0.576443	0.576307	0.577	0.001	0.612146
DHFRcoli_154A155	10	0	8	100	0.357426	0.373142	0.429222	0.41161	0.444792	0.403	0.037	0.547721	0.544565	0.543234	0.537941	0.539602	0.543	0.004	0.612644
DHFRcoli_137A138	9	0	7	10.9	0.364939	0.38321	0.369053	0.379687	0.396566	0.379	0.012	0.544244	0.544034	0.544301	0.54856	0.546321	0.545	0.002	0.619684
DHFRcoli_27A28	0	1	0	15.4	0.345984	0.331027	0.361445	0.336039	0.347848	0.344	0.012	0.532484	0.532053	0.532119	0.535902	0.530598	0.533	0.002	0.619818
DHFRcoli_102A103	6	4	0	91.3	0.376526	0.377254	0.399423	0.396817	0.413913	0.393	0.016	0.57853	0.578074	0.580429	0.583556	0.570291	0.578	0.005	0.621165
DHFRcoli_153A154	0	0	8	100	0.428998	0.383233	0.421355	0.408156	0.442931	0.417	0.023	0.553917	0.554331	0.550825	0.554072	0.555186	0.554	0.002	0.621718
DHFRcoli_34A35	2	1	0	62.7	0.360895	0.360232	0.372827	0.390057	0.410193	0.379	0.021	0.561924	0.56029	0.563859	0.562013	0.562475	0.562	0.001	0.622002
DHFRcoli_21A22	0	0	0	15.9	0.383298	0.353724	0.358534	0.39678	0.361292	0.371	0.018	0.552789	0.549658	0.549841	0.553385	0.552539	0.552	0.002	0.628853
DHFRcoli_25A26	0	1	0	49.8	0.342832	0.336991	0.345716	0.341127	0.347738	0.343	0.004	0.506802	0.507292	0.520082	0.507096	0.514235	0.511	0.006	0.631251
DHFRcoli_26A27	0	1	0	49.8	0.342832	0.336991	0.345716	0.341127	0.347738	0.343	0.004	0.506802	0.507292	0.520082	0.507096	0.514235	0.511	0.006	0.631251
DHFRcoli_92A93	6	0	5	94	0.388199	0.429165	0.387893	0.398384	0.453354	0.411	0.029	0.570154	0.572635	0.573699	0.572976	0.569008	0.572	0.002	0.635287
DHFRcoli_106A107	0	0	0	69.7	0.388596	0.400592	0.397517	0.411292	0.413833	0.402	0.01	0.594363	0.593741	0.595292	0.593377	0.59364	0.594	0.001	0.635796
DHFRcoli_107A108	7	0	0	69.7	0.388596	0.400592	0.397517	0.411292	0.413833	0.402	0.01	0.594363	0.593741	0.595292	0.593377	0.59364	0.594	0.001	0.635796
DHFRcoli_103A104	6	4	0	91.2	0.379134	0.382279	0.454011	0.416029	0.428081	0.412	0.032	0.56854	0.559687	0.559551	0.559367	0.559341	0.561	0.004	0.637924
DHFRcoli_24A25	0	0	0	44.8	0.344732	0.336483	0.359849	0.357572	0.361165	0.352	0.011	0.516398	0.516019	0.529254	0.515801	0.515845	0.519	0.006	0.652768
DHFRcoli_101A102	6	4	0	91.1	0.376232	0.368053	0.376711	0.393392	0.422914	0.387	0.022	0.622902	0.634324	0.634229	0.634862	0.634921	0.632	0.005	0.654079
DHFRcoli_110A111	7	0	6	92	0.398596	0.463042	0.46304	0.436208	0.484008	0.449	0.033	0.605661	0.606307	0.605155	0.605224	0.605193	0.606	0	0.655621
DHFRcoli_152A153	0	0	8	89.1	0.389988	0.374386	0.429852	0.480846	0.404447	0.416	0.042	0.563388	0.562725	0.563476	0.566065	0.563381	0.564	0.001	0.669606
DHFRcoli_4A5	1	0	1	84.6	0.391278	0.41844	0.387343	0.416993	0.378155	0.398	0.018	0.614517	0.620182	0.612266	0.613326	0.614639	0.615	0.003	0.687104
DHFRcoli_94A95	6	0	5	82.6	0.387515	0.369626	0.38836	0.398405	0.379987	0.385	0.011	0.620869	0.623224	0.619849	0.621891	0.621116	0.621	0.001	0.722628
DHFRcoli_93A94	6	0	5	88.1	0.419395	0.411747	0.415235	0.421489	0.481016	0.43	0.029	0.611823	0.609945	0.610526	0.611141	0.60819	0.61	0.001	0.741267
