# Supplementary material for: Obtaining protein foldability information from computational models of AlphaFold2 and RoseTTAFold
Source: Comput Struct Biotechnol J. 2022 Aug 17;20:4481–9. doi: 10.1016/j.csbj.2022.08.034 (PMC9421090; doi:10.1016/j.csbj.2022.08.034)
Supplement: Supplementary data 4 [file mmc4.xlsx]

## Sheet: 1664
JW_ID	Locustag K-12	Locustag MG1655	Gene name K-12	Solubility(%)	calculated MW(kDa)	Residue_num	Cell location	Inter-model RMSD
JW2408	ECK2410	b2415	ptsH	88	9.1	85	Cytoplasmic	0.337914
JW1550	ECK1552	b1558	cspF	21	7.6	70	Cytoplasmic	0.372012
JW0995	ECK1001	b1010	ycdK	38	13.7	128	Periplasmic	0.372708
JW2173	ECK2179	b2185	rplY	86	10.7	94	Cytoplasmic	0.377063
JW2990	ECK3013	b3022	ygiU	74	11.2	98	Cytoplasmic	0.382718
JW1933	ECK1947	b1949	fliQ	31	9.6	89	Integral Membrane Protein	0.3836
JW3272	ECK3297	b3310	rplN	71	13.5	123	Cytoplasmic	0.386868
JW3170	ECK3192	b3203	yhbH	89	10.7	95	Cytoplasmic	0.391495
JW5131	ECK0959	b0968	yccX	103	10.3	92	Cytoplasmic	0.398882
JW4160	ECK4198	b4202	rpsR	64	9	75	Cytoplasmic	0.405825
JW3264	ECK3289	b3302	rpmD	101	6.5	59	Cytoplasmic	0.407149
JW1210	ECK1213	b1219	ychN	92	12.7	117	Cytoplasmic	0.413611
JW5090	ECK0630	b0637	ybeB	95	11.6	105	Cytoplasmic	0.426001
JW5710	ECK3266	b3279	yrdA	56	20.2	184	Cytoplasmic	0.431136
JW0022	ECK0024	b0023	rpsT	103	9.7	87	Cytoplasmic	0.431807
JW2590	ECK2606	b2609	rpsP	109	9.2	82	Cytoplasmic	0.433022
JW2300	ECK2297	b2303	folX	90	14.1	120	Cytoplasmic	0.434668
JW2441	ECK2452	b2457	cchA	89	9.9	97	Cytoplasmic	0.434991
JW1812	ECK1821	b1823	cspC	94	7.4	69	Cytoplasmic	0.435208
JW0867	ECK0875	b0884	infA	94	8.2	72	Cytoplasmic	0.439701
JW2046	ECK2055	b2061	wzb	25	16.7	147	Cytoplasmic	0.446053
JW3645	ECK3661	b3670	ilvN	99	11.1	96	Cytoplasmic	0.446091
JW3435	ECK3454	b3470	yhhP	97	9.1	81	Cytoplasmic	0.448187
JW1120	ECK1120	b1134	ymfB	98	17.4	153	Cytoplasmic	0.451629
JW1549	ECK1551	b1557	cspB	114	7.7	71	Cytoplasmic	0.451867
JW2997	ECK3020	b3029	ygiN	121	11.5	104	Cytoplasmic	0.457107
JW0382	ECK0386	b0391	yaiE	107	10.2	94	Cytoplasmic	0.457444
JW0445	ECK0450	b0456	ybaA	105	13.3	117	Cytoplasmic	0.458864
JW2944	ECK2971	b2977	glcG	99	13.7	134	Cytoplasmic	0.460013
JW5295	ECK1807	b1809	yoaB	77	12.5	114	Cytoplasmic	0.460405
JW0766	ECK0772	b0783	moaC	87	17.5	161	Cytoplasmic	0.462286
JW4206	ECK4242	b4248	yjgH	87	14.6	131	Cytoplasmic	0.463364
JW1859	ECK1871	b1870	yecO	33	27.7	247	Cytoplasmic	0.463481
JW3742	ECK3761	b3769	ilvM	58	9.7	87	Cytoplasmic	0.466612
JW3555	ECK3572	b3583	sgbE	32	25.5	231	Cytoplasmic	0.466973
JW3277	ECK3302	b3315	rplV	82	12.2	110	Cytoplasmic	0.468692
JW4054	ECK4086	b4093	phnO	66	16.6	144	Cytoplasmic	0.469074
JW4088	ECK4120	b4127	yjdJ	84	10.5	90	Cytoplasmic	0.472768
JW1511	ECK1511	b1518	lsrG	77	11.2	96	Cytoplasmic	0.47302
JW0850	ECK0857	b0866	ybjQ	64	11.4	107	Cytoplasmic	0.473614
JW1245	ECK1247	b1253	yciA	80	14.2	132	Cytoplasmic	0.474711
JW3424	ECK3443	b3459	yhhK	119	14.5	127	Cytoplasmic	0.475756
JW0671	ECK0672	b0684	fldA	99	19.7	176	Cytoplasmic	0.476351
JW5132	ECK0973	b0982	etp	14	16.4	148	Cytoplasmic	0.476552
JW1893	ECK1904	b1905	ftn	75	19.4	165	Cytoplasmic	0.476989
JW4051	ECK4083	b4090	rpiB	40	16.1	149	Cytoplasmic	0.477004
JW2713	ECK2738	b2743	pcm	15	23.2	208	Cytoplasmic	0.477159
JW1249	ECK1251	b1257	yciE	95	18.9	168	Cytoplasmic	0.477511
JW0175	ECK0179	b0180	fabZ	28	17	151	Cytoplasmic	0.477795
JW5129	ECK0954	b0963	mgsA	112	16.9	152	Cytoplasmic	0.478512
JW0212	ECK0223	b0222	lpcA	92	20.8	192	Cytoplasmic	0.479526
JW3925	ECK3944	b3953	frwD	44	12.6	113	Periplasmic	0.47986
JW1852	ECK1864	b1863	ruvC	18	18.7	173	Cytoplasmic	0.481992
JW2761	ECK2784	b2790	yqcA	94	16.2	149	Cytoplasmic	0.482678
JW0458	ECK0463	b0469	apt	89	19.8	183	Cytoplasmic	0.48364
JW0989	ECK0995	b1004	wrbA	77	20.8	198	Cytoplasmic	0.484808
JW5755	ECK4238	b4243	yjgF	76	13.6	128	Cytoplasmic	0.486642
JW0711	ECK0710	b0721	sdhC	43	14.3	129	Integral Membrane Protein	0.486679
JW2446	ECK2457	b2462	ypfE	93	11.6	111	Cytoplasmic	0.488116
JW3275	ECK3300	b3313	rplP	90	15.3	136	Cytoplasmic	0.490581
JW5060	ECK0429	b0435	bolA	81	12	105	Cytoplasmic	0.495541
JW0687	ECK0687	b4513	kdpF	29	3.1	29	Membrane Anchored	0.497281
JW1282	ECK1284	b1289	ycjD	30	14	117	Cytoplasmic	0.50266
JW0166	ECK0170	b0171	pyrH	31	25.9	241	Cytoplasmic	0.503875
JW0619	ECK0617	b0624	crcB	20	13.8	127	Integral Membrane Protein	0.505847
JW5134	ECK0979	b0989	cspH	103	7.7	70	Cytoplasmic	0.506933
JW2716	ECK2741	b2746	ispF	84	16.9	159	Cytoplasmic	0.508236
JW1032	ECK1031	b1045	ymdB	82	18.9	177	Cytoplasmic	0.509103
JW2410	ECK2412	b2417	crr	114	18.2	169	Cytoplasmic	0.509523
JW1854	ECK1866	b1865	nudB	53	17.3	150	Cytoplasmic	0.511544
JW2175	ECK2181	b2187	yejL	84	8.3	75	Cytoplasmic	0.513337
JW2996	ECK3019	b3028	mdaB	115	21.9	193	Cytoplasmic	0.513476
JW5856	ECK3773	b3781	trxA	89	11.8	109	Cytoplasmic	0.513751
JW3176	ECK3198	b3209	elbB	86	22.9	217	Cytoplasmic	0.51422
JW0726	ECK0725	b0736	ybgC	70	15.5	134	Cytoplasmic	0.514584
JW0765	ECK0771	b0782	moaB	105	18.6	170	Cytoplasmic	0.51807
JW2771	ECK2795	b2800	fucA	54	23.8	215	Cytoplasmic	0.519035
JW3102	ECK3121	b3133	agaV	77	17.1	157	Cytoplasmic	0.519134
JW2195	ECK2199	b2207	napD	108	9.4	87	Cytoplasmic	0.51941
JW0865	ECK0872	b0881	clpS	63	12.2	106	Cytoplasmic	0.519809
JW3298	ECK3323	b3336	bfr	96	18.5	158	Cytoplasmic	0.520881
JW5233	ECK1442	b1448	yncA	44	19.2	172	Cytoplasmic	0.520982
JW1871	ECK1883	b1882	cheY	95	14.1	129	Cytoplasmic	0.521219
JW0047	ECK0049	b0048	folA	81	18	159	Cytoplasmic	0.521411
JW0589	ECK0590	b0597	ybdB	80	15	137	Cytoplasmic	0.52235
JW0155	ECK0158	b0159	pfs	106	24.3	232	Cytoplasmic	0.52329
JW4335	ECK4364	b4373	rimI	81	16.6	148	Cytoplasmic	0.523683
JW3045	ECK3064	b3074	ygjH	106	12.3	110	Cytoplasmic	0.523825
JW1391	ECK1393	b1396	paaI	77	14.8	140	Cytoplasmic	0.524136
JW2999	ECK3022	b3031	yqiA	17	21.6	193	Cytoplasmic	0.526867
JW0937	ECK0945	b0954	fabA	66	18.9	172	Cytoplasmic	0.527409
JW4156	ECK4194	b4198	ulaF	8	25.3	228	Cytoplasmic	0.527607
JW5309	ECK1876	b1875	yecM	108	21.2	188	Cytoplasmic	0.529442
JW3271	ECK3296	b3309	rplX	112	11.3	104	Cytoplasmic	0.530676
JW2513	ECK2526	b2529	iscU	97	13.8	128	Cytoplasmic	0.531182
JW3858	ECK3880	b3887	dtd	38	15.9	145	Cytoplasmic	0.532311
JW3414	ECK3433	b3449	ugpQ	60	27.4	247	Cytoplasmic	0.533244
JW2566	ECK2580	b2582	trxC	92	15.5	139	Cytoplasmic	0.534368
JW2648	ECK2667	b2673	nrdH	103	9.1	81	Cytoplasmic	0.534511
JW0138	ECK0141	b0142	folK	67	18.1	159	Cytoplasmic	0.534584
JW0049	ECK0051	b0050	apaG	67	13.8	125	Cytoplasmic	0.535377
JW3893	ECK3914	b3922	yiiS	103	10.8	99	Cytoplasmic	0.535828
JW2537	ECK2550	b2553	glnB	95	12.4	112	Cytoplasmic	0.537404
JW3525	ECK3543	b3556	cspA	92	7.4	70	Cytoplasmic	0.537679
JW3278	ECK3303	b3316	rpsS	91	10.4	92	Cytoplasmic	0.537899
JW3548	ECK3565	b3576	yiaL	7	17.5	155	Cytoplasmic	0.539345
JW3147	ECK3169	b3180	yhbY	87	10.8	97	Cytoplasmic	0.539469
JW3200	ECK3220	b3231	rplM	76	16	142	Cytoplasmic	0.54008
JW5857	ECK3742	b3748	rbsD	93	15.3	139	Cytoplasmic	0.540081
JW5057	ECK0418	b0424	yajL	56	20.8	196	Cytoplasmic	0.541573
JW5011	ECK0146	b0147	ligT	79	19.9	176	Cytoplasmic	0.541848
JW0060	ECK0062	b0061	araD	81	25.5	231	Cytoplasmic	0.541891
JW0470	ECK0475	b0481	ybaK	100	17.1	159	Cytoplasmic	0.542968
JW2483	ECK2494	b2498	upp	108	22.5	208	Cytoplasmic	0.543859
JW1250	ECK1252	b1258	yciF	101	18.6	166	Cytoplasmic	0.543861
JW0350	ECK0356	b0359	yaiX	37	7.7	147	Cytoplasmic	0.545171
JW1727	ECK1736	b1738	chbB	98	11.4	106	Periplasmic	0.545271
JW0483	ECK0488	b0494	tesA	41	23.6	208	Periplasmic	0.54748
JW2254	ECK2253	b2259	pmrD	91	9.9	88	Cytoplasmic	0.547804
JW2215	ECK2214	b2221	atoD	54	23.5	220	Cytoplasmic	0.547917
JW2245	ECK2244	b2251	yfaO	72	16.3	141	Cytoplasmic	0.548883
JW3259	ECK3284	b3297	rpsK	81	13.8	129	Cytoplasmic	0.549664
JW2337	ECK2334	b2340	sixA	79	17.2	161	Cytoplasmic	0.551037
JW3190	ECK3210	b3221	yhcH	87	17	154	Cytoplasmic	0.551304
JW1894	ECK1905	b1906	yecH	76	8.6	79	Cytoplasmic	0.551587
JW4184	ECK4221	b4225	chpB	94	12.5	116	Cytoplasmic	0.552503
JW5165	ECK1118	b1132	hflD	19	22.9	213	Cytoplasmic	0.553009
JW2735	ECK2760	b2765	ygcM	91	13.8	121	Cytoplasmic	0.553616
JW5553	ECK3950	b3959	argB	81	27	257	Cytoplasmic	0.554453
JW3405	ECK3427	b3441	yhhY	68	18.8	162	Cytoplasmic	0.554637
JW2509	ECK2522	b2525	fdx	82	12.3	111	Cytoplasmic	0.555427
JW5186	ECK1187	b1199	dhaL	82	22.6	210	Cytoplasmic	0.556175
JW5034	ECK0295	b4506	ykgM	136	5.5	46	Cytoplasmic	0.557747
JW5381	ECK2320	b2326	yfcM	77	21.1	182	Cytoplasmic	0.56022
JW1821	ECK1831	b1832	yebR	57	20.2	183	Cytoplasmic	0.560548
JW3612	ECK3627	b3637	rpmB	55	9	78	Cytoplasmic	0.560686
JW3165	ECK3187	b3198	kdsC	90	20	188	Periplasmic	0.561383
JW0598	ECK0599	b0605	ahpC	90	20.7	187	Cytoplasmic	0.562356
JW0588	ECK0589	b0596	entA	63	26.2	248	Cytoplasmic	0.564493
JW4118	ECK4153	b4157	yjeN	86	11.8	104	Cytoplasmic	0.566412
JW3895	ECK3916	b3924	fpr	17	27.7	248	Cytoplasmic	0.568258
JW3192	ECK3212	b3223	nanE	88	24	229	Cytoplasmic	0.568308
JW0434	ECK0438	b0444	ybaX	105	25.5	231	Cytoplasmic	0.569138
JW4216	ECK4252	b4259	holC	70	16.6	147	Cytoplasmic	0.56981
JW1676	ECK1683	b1686	ydiI	78	14.9	136	Cytoplasmic	0.571332
JW3106	ECK3125	b3137	kbaY	14	31.3	286	Cytoplasmic	0.571437
JW1698	ECK1706	b1708	nlpC	34	17.3	154	Outer Membrane Lipoprotein	0.574024
JW1291	ECK1293	b1298	puuD	49	28	254	Cytoplasmic	0.575054
JW2863	ECK2890	b2895	fldB	91	19.7	173	Cytoplasmic	0.575096
JW3208	ECK3228	b3239	yhcO	76	10.8	90	Cytoplasmic	0.575779
JW3680	ECK3695	b3703	rpmH	90	5.4	46	Cytoplasmic	0.57616
JW2896	ECK2925	b2929	yggD	80	19.2	169	Cytoplasmic	0.579484
JW4159	ECK4197	b4201	priB	72	11.4	104	Cytoplasmic	0.580267
JW2230	ECK2228	b2236	yfaE	32	9.3	84	Cytoplasmic	0.581058
JW0538	ECK0541	b0550	rusA	76	13.8	120	Cytoplasmic	0.581508
JW0440	ECK0444	b0450	glnK	41	12.2	112	Cytoplasmic	0.583674
JW2670	ECK2695	b2700	ygaD	103	17.6	165	Cytoplasmic	0.583699
JW0514	ECK0518	b0525	ppiB	64	18.1	164	Cytoplasmic	0.584421
JW2288	ECK2285	b2291	yfbR	68	22.7	199	Cytoplasmic	0.584744
JW2764	ECK2788	b2793	syd	59	20.7	181	Cytoplasmic	0.58576
JW2340	ECK2337	b2343	yfcZ	88	10.3	94	Cytoplasmic	0.586118
JW2870	ECK2897	b2902	ygfF	14	25.9	247	Cytoplasmic	0.586136
JW3363	ECK3387	b3400	hslR	103	15.5	133	Cytoplasmic	0.58617
JW1370	ECK1371	b1376	uspF	94	16	144	Cytoplasmic	0.586684
JW3617	ECK3632	b3642	pyrE	72	23.5	213	Cytoplasmic	0.586862
JW3256	ECK3281	b3294	rplQ	77	14.4	127	Cytoplasmic	0.586942
JW2296	ECK2293	b2299	yfcD	19	20.3	180	Cytoplasmic	0.587348
JW5004	ECK0036	b0035	caiE	19	21.2	196	Cytoplasmic	0.587686
JW2543	ECK2557	b2559	tadA	16	20	178	Cytoplasmic	0.587721
JW5529	ECK3141	b3153	yhbO	114	18.8	172	Cytoplasmic	0.587824
JW2901	ECK2929	b2934	cmtB	97	16	147	Cytoplasmic	0.588407
JW0130	ECK0133	b0134	panB	44	28.2	264	Cytoplasmic	0.588932
JW0761	ECK0767	b0778	bioD	27	24.1	225	Cytoplasmic	0.590102
JW3908	ECK3929	b3937	yiiX	27	23.1	202	Periplasmic	0.590276
JW2795	ECK2823	b2827	thyA	6	30.4	264	Cytoplasmic	0.590291
JW4185	ECK4222	b4226	ppa	93	19.7	176	Cytoplasmic	0.591415
JW1530	ECK1530	b1537	ydeJ	98	18.3	172	Cytoplasmic	0.592117
JW3118	ECK3137	b3149	yraO	70	21.1	196	Cytoplasmic	0.592178
JW0544	ECK0546	b0555	ybcS	77	18	165	Periplasmic	0.594979
JW2775	ECK2799	b2804	fucU	105	15.5	140	Cytoplasmic	0.596285
JW1089	ECK1089	b1103	hinT	84	13.2	119	Cytoplasmic	0.596645
JW1195	ECK1192	b1204	pth	78	21.1	194	Cytoplasmic	0.596874
JW4195	ECK4231	b4236	cybC	87	11.1	100	Cytoplasmic	0.597517
JW3162	ECK3184	b3195	yrbF	23	29.1	269	Cytoplasmic	0.59773
JW0969	ECK0977	b0986	ymcC	37	24.2	214	Outer Membrane Lipoprotein	0.598094
JW1248	ECK1250	b1256	ompW	43	22.9	212	Outer Membrane B-barrel protein	0.598289
JW5130	ECK0956	b0965	yccU	138	14.7	137	Cytoplasmic	0.599124
JW3375	ECK3399	b3412	bioH	64	28.5	256	Cytoplasmic	0.599569
JW4068	ECK4100	b4107	phnB	81	16.2	147	Cytoplasmic	0.599853
JW0797	ECK0801	b0812	dps	44	18.7	167	Cytoplasmic	0.59987
JW0186	ECK0190	b0190	yaeQ	77	20.8	181	Cytoplasmic	0.599948
JW1611	ECK1614	b1619	hdhA	68	26.7	255	Cytoplasmic	0.600177
JW5307	ECK1868	b1867	yecD	77	20.4	188	Cytoplasmic	0.600541
JW2720	ECK2745	b2750	cysC	84	22.3	201	Cytoplasmic	0.601161
JW1164	ECK1163	b1175	minD	95	29.6	270	Cytoplasmic	0.601776
JW1498	ECK1497	b1504	ydeS	79	18.9	176	Membrane Anchored	0.603712
JW3922	ECK3941	b3950	frwB	88	11.2	106	Periplasmic	0.605319
JW0379	ECK0383	b0388	aroL	91	19.1	174	Cytoplasmic	0.605877
JW1426	ECK1423	b1430	tehB	50	22.5	197	Cytoplasmic	0.606481
JW0449	ECK0454	b0460	hha	99	8.6	72	Cytoplasmic	0.608813
JW0127	ECK0130	b0131	panD	75	13.8	126	Cytoplasmic	0.609118
JW3918	ECK3938	b3946	fsaB	47	23.5	220	Cytoplasmic	0.609274
JW3609	ECK3624	b3634	coaD	94	17.8	159	Cytoplasmic	0.609382
JW5628	ECK3685	b4477	dgoA	32	21.4	205	Cytoplasmic	0.609897
JW0609	ECK0610	b0617	citD	79	10.7	98	Cytoplasmic	0.610186
JW1395	ECK1397	b1400	paaY	45	21.3	196	Cytoplasmic	0.612228
JW1679	ECK1687	b1689	ydiL	43	13.9	118	Cytoplasmic	0.612532
JW5499	ECK3004	b3012	dkgA	28	31.1	275	Cytoplasmic	0.612707
JW3009	ECK3032	b3041	ribB	116	23.3	217	Cytoplasmic	0.613023
JW1576	ECK1579	b1584	speG	62	21.9	186	Cytoplasmic	0.613502
JW5138	ECK0998	b1007	ycdH	16	17.7	164	Cytoplasmic	0.613922
JW0204	ECK0214	b0214	rnhA	73	17.6	155	Cytoplasmic	0.614346
JW2857	ECK2884	b2889	idi	32	20.5	182	Cytoplasmic	0.615252
JW1767	ECK1776	b1778	yeaA	97	15.4	137	Cytoplasmic	0.616113
JW3702	ECK3717	b3724	phoU	94	27.4	241	Cytoplasmic	0.616532
JW1986	ECK1997	b2004	yeeU	83	13.7	122	Cytoplasmic	0.617191
JW5749	ECK4213	b4217	ytfK	78	8.1	68	Cytoplasmic	0.617458
JW4223	ECK4259	b4266	idnO	48	27.5	254	Cytoplasmic	0.617818
JW5549	ECK3982	b3991	thiG	21	26.9	256	Cytoplasmic	0.618129
JW5394	ECK2421	b2426	ucpA	79	27.8	263	Cytoplasmic	0.618402
JW3635	ECK3651	b3661	nlpA	77	29.4	272	Inner Membrane Lipoprotein	0.619322
JW3173	ECK3195	b3206	npr	78	9.8	90	Cytoplasmic	0.61941
JW3273	ECK3298	b3311	rpsQ	83	9.7	84	Cytoplasmic	0.620409
JW3040	ECK3058	b3068	ygjF	23	18.7	168	Cytoplasmic	0.620512
JW4102	ECK4136	b4142	groS	86	10.4	97	Cytoplasmic	0.621995
JW3964	ECK3992	b4000	hupA	96	9.5	90	Cytoplasmic	0.622371
JW2512	ECK2525	b2528	iscA	111	11.5	107	Cytoplasmic	0.622404
JW3576	ECK3591	b4554	yibT	77	8	69	Cytoplasmic	0.622478
JW2811	ECK2841	b2843	kduI	63	31	278	Cytoplasmic	0.62305
JW3584	ECK3599	b3609	secB	89	17.2	155	Cytoplasmic	0.623606
JW0163	ECK0166	b0168	map	64	29.3	264	Cytoplasmic	0.623688
JW1683	ECK1691	b1693	aroD	97	27.4	252	Cytoplasmic	0.623692
JW5528	ECK3140	b3152	yraR	12	23.2	211	Cytoplasmic	0.623847
JW0837	ECK0844	b0853	ybjN	84	17.6	158	Cytoplasmic	0.625447
JW4344	ECK4373	b4381	deoC	115	27.7	259	Cytoplasmic	0.625733
JW3153	ECK3175	b3186	rplU	56	11.6	103	Cytoplasmic	0.626126
JW2440	ECK2451	b2456	cchB	57	9.9	95	Cytoplasmic	0.626344
JW2913	ECK2941	b2946	yggJ	19	27	243	Cytoplasmic	0.626796
JW1017	ECK1020	b1034	ycdX	100	26.9	245	Cytoplasmic	0.627447
JW1026	ECK1029	b1043	csgC	69	12	110	Periplasmic	0.631394
JW3420	ECK3439	b3455	livG	12	28.4	255	Cytoplasmic	0.631602
JW2639	ECK2658	b2664	csiR	7	25	220	Cytoplasmic	0.631931
JW2525	ECK2538	b2541	hcaB	10	28.5	270	Cytoplasmic	0.632196
JW0141	ECK0144	b0145	dksA	73	17.5	151	Cytoplasmic	0.632225
JW0567	ECK0570	b0578	nfnB	87	23.9	217	Cytoplasmic	0.633601
JW2763	ECK2786	b2792	yqcC	87	12.8	109	Cytoplasmic	0.634045
JW1786	ECK1795	b1797	yeaR	97	13.6	119	Cytoplasmic	0.63493
JW5575	ECK3848	b3856	mobB	98	18.9	170	Cytoplasmic	0.636166
JW4347	ECK4376	b4384	deoD	109	25.9	239	Cytoplasmic	0.636368
JW3691	ECK3706	b3713	yieF	86	20.3	188	Cytoplasmic	0.636734
JW0196	ECK0200	b0200	gmhB	93	21.3	191	Cytoplasmic	0.637543
JW2200	ECK2204	b2212	alkB	18	24.1	216	Cytoplasmic	0.638665
JW2717	ECK2742	b2747	ispD	67	25.7	236	Cytoplasmic	0.639585
JW3248	ECK3273	b3287	def	67	19.3	169	Cytoplasmic	0.639696
JW1532	ECK1532	b1539	ydfG	15	27.2	248	Cytoplasmic	0.639727
JW5302	ECK1835	b1836	yebV	93	8.7	78	Cytoplasmic	0.639887
JW0634	ECK0632	b0639	nadD	89	24.5	213	Cytoplasmic	0.640132
JW2918	ECK2946	b2951	yggS	74	25.8	234	Cytoplasmic	0.642185
JW5371	ECK2243	b2250	yfaZ	78	18.6	180	Outer Membrane B-barrel protein	0.64263
JW1423	ECK1420	b1427	rimL	118	20.7	179	Cytoplasmic	0.642813
JW3615	ECK3630	b3640	dut	97	16.1	151	Cytoplasmic	0.643089
JW5376	ECK2287	b2293	yfbT	68	23	216	Cytoplasmic	0.643344
JW1762	ECK1771	b1773	ydjI	21	30.8	278	Cytoplasmic	0.644357
JW2687	ECK2712	b2717	hycI	101	17	156	Cytoplasmic	0.644409
JW2865	ECK2892	b2897	ygfY	101	10.5	88	Cytoplasmic	0.645038
JW3890	ECK3911	b3919	tpiA	97	26.9	255	Cytoplasmic	0.645132
JW3326	ECK3351	b3363	ppiA	74	20.4	190	Periplasmic	0.645639
JW2927	ECK2955	b2960	yggH	40	27.3	239	Cytoplasmic	0.646467
JW2090	ECK2096	b2103	thiD	14	28.6	266	Cytoplasmic	0.64949
JW4018	ECK4049	b4057	yjbR	106	13.5	118	Cytoplasmic	0.649557
JW5473	ECK2904	b2909	ygfB	98	21.2	192	Cytoplasmic	0.650057
JW3402	ECK3424	b3439	yhhW	88	26.2	231	Cytoplasmic	0.651123
JW2183	ECK2187	b2195	ccmG	69	20.8	185	Membrane Anchored	0.652207
JW5109	ECK0815	b0825	fsaA	15	23	220	Cytoplasmic	0.65274
JW2005	ECK2018	b2023	hisH	11	21.6	196	Cytoplasmic	0.653499
JW1598	ECK1601	b1606	folM	20	26.3	240	Cytoplasmic	0.654021
JW1754	ECK1763	b1765	ydjA	99	20	183	Cytoplasmic	0.654385
JW2673	ECK2699	b2704	srlB	116	13.3	123	Cytoplasmic	0.656509
JW3324	ECK3349	b3361	fic	9	22.9	200	Cytoplasmic	0.657133
JW3280	ECK3305	b3318	rplW	70	11.2	100	Cytoplasmic	0.658223
JW2714	ECK2739	b2744	surE	41	26.9	253	Cytoplasmic	0.658233
JW1079	ECK1079	b1093	fabG	93	25.5	244	Cytoplasmic	0.658325
JW5844	ECK2752	b2757	ygcI	15	25.2	224	Cytoplasmic	0.658527
JW1206	ECK1203	b1215	kdsA	30	30.8	284	Cytoplasmic	0.65887
JW3582	ECK3597	b3607	cysE	73	29.3	273	Cytoplasmic	0.659007
JW0537	ECK0540	b0549	ybcO	98	10.3	96	Cytoplasmic	0.659765
JW0602	ECK0603	b0610	rnk	95	14.9	136	Cytoplasmic	0.660098
JW2427	ECK2429	b2434	ypeA	80	16.3	141	Cytoplasmic	0.660537
JW2765	ECK2789	b2794	yqcD	47	32.6	282	Cytoplasmic	0.660574
JW5335	ECK2045	b2051	nudD	76	18.3	159	Cytoplasmic	0.660734
JW1748	ECK1757	b1759	nudG	90	15	135	Cytoplasmic	0.661067
JW5479	ECK2948	b2953	yggU	97	10.5	96	Cytoplasmic	0.661277
JW5682	ECK3456	b3472	dcrB	100	19.8	185	Inner Membrane Lipoprotein	0.661325
JW1281	ECK1283	b1288	fabI	49	27.8	262	Cytoplasmic	0.661562
JW2226	ECK2224	b2232	ubiG	79	26.5	240	Cytoplasmic	0.663043
JW4152	ECK4190	b4194	ulaB	53	10.9	101	Cytoplasmic	0.663168
JW2461	ECK2472	b2476	purC	50	27	237	Cytoplasmic	0.663169
JW2564	ECK2578	b2580	ung	14	25.7	229	Cytoplasmic	0.664043
JW4358	ECK4387	b4395	ytjC	56	24	215	Membrane Anchored	0.664658
JW3972	ECK4004	b4012	yjaB	87	16.4	147	Cytoplasmic	0.664761
JW2674	ECK2700	b2705	srlD	33	27.8	259	Outer Membrane Lipoprotein	0.664889
JW3618	ECK3633	b3643	rph	62	24.4	238	Cytoplasmic	0.665444
JW0958	ECK0967	b0976	hyaE	100	14.9	132	Cytoplasmic	0.665623
JW1776	ECK1785	b1787	yeaK	81	17.8	167	Cytoplasmic	0.66618
JW3581	ECK3596	b3606	yibK	64	17.7	157	Cytoplasmic	0.666878
JW3820	ECK3836	b3844	fre	88	26.2	233	Cytoplasmic	0.667191
JW5389	ECK2383	b2387	ypdH	95	11.7	108	Periplasmic	0.667556
JW5778	ECK4302	b4311	yjhA	9	27.9	238	Periplasmic	0.667693
JW0356	ECK0361	b0364	yaiS	88	20.5	185	Cytoplasmic	0.668069
JW1863	ECK1875	b1874	cutC	20	26.7	248	Cytoplasmic	0.668679
JW0176	ECK0180	b0181	lpxA	22	28.1	262	Cytoplasmic	0.669416
JW2262	ECK2261	b2267	elaA	106	17.4	153	Cytoplasmic	0.670306
JW3077	ECK3097	b3106	yhaK	78	25.9	233	Cytoplasmic	0.670707
JW3199	ECK3219	b3230	rpsI	113	14.9	130	Cytoplasmic	0.671395
JW0218	ECK0229	b0228	yafM	47	20	165	Cytoplasmic	0.672416
JW0626	ECK0624	b0631	ybeD	100	9.8	87	Cytoplasmic	0.673084
JW0125	ECK0128	b0129	yadI	18	16.5	146	Cytoplasmic	0.673351
JW3644	ECK3660	b3669	uhpA	73	20.9	196	Cytoplasmic	0.673739
JW1915	ECK1929	b1930	yedF	91	8.6	77	Cytoplasmic	0.676431
JW0235	ECK0247	b0246	yafW	14	11.9	105	Cytoplasmic	0.676584
JW1970	ECK1987	b1992	cobS	3	26.4	247	Integral Membrane Protein	0.67687
JW2523	ECK2536	b2539	hcaF	6	20.6	172	Cytoplasmic	0.676872
JW3585	ECK3600	b3610	grxC	80	9.1	83	Cytoplasmic	0.677208
JW1050	ECK1048	b1063	yceB	45	20.5	186	Outer Membrane Lipoprotein	0.677341
JW0463	ECK0468	b0474	adk	105	23.6	214	Cytoplasmic	0.677528
JW5139	ECK1002	b1011	ycdL	47	25.2	230	Cytoplasmic	0.677743
JW2708	ECK2733	b2738	ygbL	57	23.2	212	Cytoplasmic	0.678296
JW5252	ECK1543	b1549	ydfO	77	16.5	136	Cytoplasmic	0.678729
JW0533	ECK0536	b0545	ybcL	49	19.5	183	Periplasmic	0.679023
JW3519	ECK3537	b3550	yiaC	22	17.1	146	Cytoplasmic	0.679094
JW0810	ECK0816	b0826	moeB	78	26.7	249	Cytoplasmic	0.679193
JW5249	ECK1524	b1531	marA	12	15.2	127	Cytoplasmic	0.681059
JW2239	ECK2238	b2245	yfaU	7	28.9	267	Cytoplasmic	0.681459
JW5756	ECK4245	b4252	yjgK	56	16.8	150	Cytoplasmic	0.682323
JW2729	ECK2754	b2759	ygcK	50	18.7	160	Cytoplasmic	0.68268
JW1359	ECK1363	b1365	ynaK	90	9.8	87	Cytoplasmic	0.682787
JW2726	ECK2751	b2756	ygcH	16	22.3	199	Cytoplasmic	0.683057
JW2125	ECK2130	b2137	yohF	62	26.9	253	Cytoplasmic	0.683377
JW0097	ECK0100	b0099	mutT	108	14.9	129	Cytoplasmic	0.683475
JW3110	ECK3129	b3141	agaI	82	27.7	251	Cytoplasmic	0.683895
JW3518	ECK3536	b3549	tag	63	21.1	187	Cytoplasmic	0.684509
JW4341	ECK4370	b4378	yjjV	13	28.9	259	Cytoplasmic	0.684791
JW0450	ECK0455	b0461	ybaJ	76	14.5	124	Cytoplasmic	0.685266
JW0341	ECK0347	b0350	mhpD	75	28.9	269	Cytoplasmic	0.685453
JW1409	ECK1405	b1412	azoR	109	21.6	201	Cytoplasmic	0.685723
JW0994	ECK1000	b1009	rarA	17	28.9	266	Cytoplasmic	0.685821
JW1221	ECK1228	b1233	ychJ	65	17	152	Cytoplasmic	0.686154
JW2140	ECK2146	b2153	folE	50	24.8	222	Cytoplasmic	0.686469
JW2810	ECK2840	b2842	kduD	71	27	253	Cytoplasmic	0.686488
JW2709	ECK2734	b2739	ygbM	15	29.2	258	Cytoplasmic	0.687124
JW0957	ECK0966	b0975	hyaD	74	21.5	195	Cytoplasmic	0.687982
JW5821	ECK1181	b1193	emtA	16	22.2	203	Outer Membrane Lipoprotein	0.688931
JW2783	ECK2808	b2812	ygdL	69	28.5	268	Membrane Anchored	0.689866
JW2601	ECK2616	b2620	smpB	101	18.3	160	Cytoplasmic	0.690377
JW3125	ECK3144	b3156	yhbS	89	18.5	167	Cytoplasmic	0.69086
JW1867	ECK1879	b1878	flhE	68	14	130	Periplasmic	0.691246
JW5351	ECK2115	b2123	yehR	81	16.6	153	Membrane Lipoprotein	0.692304
JW1971	ECK1988	b1993	cobU	62	20.1	181	Cytoplasmic	0.693218
JW2058	ECK2067	b2073	yegL	53	24.2	219	Cytoplasmic	0.693532
JW0885	ECK0893	b0902	pflA	95	28.2	246	Cytoplasmic	0.693585
JW0512	ECK0516	b0523	purE	105	17.8	169	Cytoplasmic	0.694323
JW0008	ECK0009	b0009	mog	89	21.2	195	Cytoplasmic	0.694467
JW1283	ECK1285	b1290	sapF	8	30.5	268	Cytoplasmic	0.694687
JW4334	ECK4363	b4372	holD	32	15.2	137	Cytoplasmic	0.695468
JW5343	ECK2089	b2096	gatY	11	30.8	284	Cytoplasmic	0.695832
JW5089	ECK0623	b0630	lipB	52	23.9	213	Cytoplasmic	0.696107
JW3268	ECK3293	b3306	rpsH	86	14.1	130	Cytoplasmic	0.696177
JW5022	ECK0250	b0248	yafX	94	17.4	152	Cytoplasmic	0.69666
JW1839	ECK1851	b1850	eda	78	22.3	213	Cytoplasmic	0.696874
JW0045	ECK0047	b0046	kefF	34	20.2	176	Cytoplasmic	0.697355
JW2916	ECK2944	b2949	yqgF	106	15.2	138	Cytoplasmic	0.699155
JW2517	ECK2530	b2533	suhB	87	29.1	267	Cytoplasmic	0.699731
JW5224	ECK1410	b1418	cybB	32	20.3	176	Integral Membrane Protein	0.700427
JW3144	ECK3166	b3177	folP	24	30.6	282	Cytoplasmic	0.701151
JW1374	ECK1376	b1379	hslJ	107	15.2	140	Outer Membrane Lipoprotein	0.701164
JW0756	ECK0762	b0773	ybhB	112	17.1	158	Cytoplasmic	0.701449
JW3030	ECK3048	b3058	folB	111	13.6	122	Cytoplasmic	0.701846
JW2091	ECK2097	b2104	thiM	55	27.3	262	Cytoplasmic	0.703155
JW2798	ECK2826	b2830	nudH	63	20.8	176	Cytoplasmic	0.704455
JW2051	ECK2060	b2066	udk	66	24.3	213	Cytoplasmic	0.704554
JW0496	ECK0501	b0508	hyi	23	29.3	258	Cytoplasmic	0.705306
JW1654	ECK1658	b1662	ribC	91	23.4	213	Cytoplasmic	0.70536
JW1644	ECK1648	b1652	rnt	65	23.5	215	Cytoplasmic	0.706352
JW2485	ECK2496	b2500	purN	98	23.2	212	Cytoplasmic	0.706525
JW0712	ECK0711	b0722	sdhD	44	12.9	115	Integral Membrane Protein	0.70701
JW2912	ECK2940	b2945	endA	100	26.7	235	Periplasmic	0.707128
JW2662	ECK2681	b2687	luxS	110	19.4	171	Cytoplasmic	0.707129
JW1802	ECK1811	b1813	yeaB	16	21.4	192	Cytoplasmic	0.707298
JW1405	ECK1401	b1408	ynbA	12	22.5	201	Integral Membrane Protein	0.707485
JW0703	ECK0702	b0713	ybgL	11	25.8	244	Cytoplasmic	0.708259
JW0768	ECK0774	b0785	moaE	84	17	150	Cytoplasmic	0.70835
JW5853	ECK3824	b3830	ysgA	91	29.4	271	Cytoplasmic	0.709169
JW0746	ECK0752	b0763	modA	99	27.3	257	Periplasmic	0.709174
JW2646	ECK2665	b2671	ygaC	100	13.1	114	Cytoplasmic	0.709231
JW0358	ECK0363	b0366	tauB	10	28.3	255	Cytoplasmic	0.70931
JW3889	ECK3910	b3918	cdh	55	28.4	251	Membrane Anchored	0.710361
JW3832	ECK3852	b3860	dsbA	72	23.1	208	Periplasmic	0.71105
JW0346	ECK0352	b0355	frmB	6	31.4	277	Cytoplasmic	0.711419
JW4061	ECK4093	b4100	phnH	49	21	194	Cytoplasmic	0.711759
JW0005	ECK0006	b0006	yaaA	7	29.6	258	Cytoplasmic	0.712028
JW1458	ECK1457	b1463	nhoA	82	32.2	281	Cytoplasmic	0.713069
JW0909	ECK0917	b0926	ycbK	11	20.4	182	Periplasmic	0.713262
JW0656	ECK0651	b0659	ybeY	115	17.5	155	Cytoplasmic	0.713956
JW5127	ECK0943	b0952	ymbA	82	20	182	Cytoplasmic	0.714232
JW1950	ECK1963	b1967	hchA	79	31.2	283	Cytoplasmic	0.714532
JW3956	ECK3984	b3992	thiF	46	26.9	251	Membrane Anchored	0.71459
JW2624	ECK2639	b2643	yfjX	69	17.3	152	Cytoplasmic	0.714645
JW3171	ECK3193	b3204	ptsN	83	17.9	163	Cytoplasmic	0.715587
JW0460	ECK0465	b0471	ybaB	83	12	109	Cytoplasmic	0.715872
JW0493	ECK0498	b0505	allA	96	18.1	160	Cytoplasmic	0.716743
JW0796	ECK0800	b0811	glnH	62	27.2	248	Periplasmic	0.716826
JW5196	ECK1261	b1267	yciO	52	23.2	206	Cytoplasmic	0.718077
JW2502	ECK2514	b2518	ndk	65	15.4	143	Cytoplasmic	0.718785
JW0738	ECK0744	b0755	gpmA	103	28.5	250	Cytoplasmic	0.71912
JW5308	ECK1870	b1869	yecN	50	15.2	131	Integral Membrane Protein	0.720144
JW5202	ECK1309	b1314	ycjR	44	29.8	262	Cytoplasmic	0.720465
JW5650	ECK3571	b3582	sgbU	69	32.4	286	Cytoplasmic	0.720602
JW0224	ECK0235	b0234	yafP	77	17.5	150	Cytoplasmic	0.720619
JW5396	ECK2469	b2473	ypfH	103	24.8	232	Cytoplasmic	0.721549
JW2578	ECK2594	b2597	yfiA	98	12.8	113	Cytoplasmic	0.721561
JW1738	ECK1747	b1749	xthA	24	30.9	268	Cytoplasmic	0.722076
JW3117	ECK3136	b3148	yraN	97	14.8	131	Cytoplasmic	0.722395
JW3808	ECK3825	b3831	udp	81	27.1	253	Cytoplasmic	0.72246
JW3167	ECK3189	b3200	yhbN	23	20.1	185	Periplasmic	0.722656
JW3329	ECK3354	b3366	nirD	92	12.3	108	Cytoplasmic	0.723227
JW1646	ECK1650	b1654	ydhD	91	12.9	115	Cytoplasmic	0.723245
JW1630	ECK1634	b1638	pdxH	51	25.5	218	Cytoplasmic	0.723624
JW1252	ECK1254	b1260	trpA	86	28.7	268	Cytoplasmic	0.725652
JW1054	ECK1052	b1067	yceH	84	24.1	215	Cytoplasmic	0.726544
JW5042	ECK0307	b0308	ykgG	81	25.2	231	Cytoplasmic	0.727322
JW1148	ECK1148	b1161	ycgX	55	15.8	134	Cytoplasmic	0.727467
JW2358	ECK2355	b2361	yfdR	8	20.2	178	Cytoplasmic	0.727905
JW4153	ECK4191	b4195	ulaC	84	17.2	154	Cytoplasmic	0.728117
JW2050	ECK2059	b2065	dcd	91	21.2	193	Cytoplasmic	0.729624
JW0182	ECK0186	b0187	yaeR	82	14.7	129	Cytoplasmic	0.729803
JW5019	ECK0220	b0219	yafV	44	28.9	256	Cytoplasmic	0.729885
JW4046	ECK4078	b4085	alsE	76	26.1	231	Cytoplasmic	0.730103
JW0442	ECK0446	b0452	tesB	24	31.9	286	Cytoplasmic	0.730199
JW2649	ECK2668	b2674	nrdI	101	15.3	136	Cytoplasmic	0.730616
JW5740	ECK4158	b4162	orn	104	20.8	181	Cytoplasmic	0.731517
JW3168	ECK3190	b3201	yhbG	19	26.8	241	Cytoplasmic	0.732442
JW4126	ECK4164	b4168	yjeE	78	16.8	153	Cytoplasmic	0.73321
JW2398	ECK2401	b2407	xapA	6	29.8	277	Cytoplasmic	0.733312
JW5758	ECK4249	b4256	yjgM	111	18.6	167	Cytoplasmic	0.733445
JW1627	ECK1631	b1635	gst	77	22.8	201	Cytoplasmic	0.73362
JW1890	ECK1900	b1902	yecI	83	18.9	167	Cytoplasmic	0.7337
JW3054	ECK3073	b3083	ygjN	15	12.1	104	Cytoplasmic	0.735327
JW2039	ECK2048	b2054	wcaF	19	19.9	182	Cytoplasmic	0.735571
JW3303	ECK3328	b3341	rpsG	94	20	179	Cytoplasmic	0.735593
JW0664	ECK0666	b0678	nagB	28	29.7	266	Cytoplasmic	0.737259
JW1991	ECK2003	b2009	sbmC	133	18.1	157	Cytoplasmic	0.737345
JW1273	ECK1276	b1281	pyrF	51	26.3	245	Cytoplasmic	0.73827
JW5113	ECK0834	b0844	ybjI	60	30.2	271	Cytoplasmic	0.739936
JW4196	ECK4232	b4237	nrdG	69	17.4	154	Cytoplasmic	0.740467
JW3134	ECK3154	b3165	rpsO	129	10.3	89	Cytoplasmic	0.740547
JW0880	ECK0888	b0897	ycaC	51	23.1	208	Cytoplasmic	0.740745
JW4263	ECK4290	b4301	sgcE	5	23.2	210	Cytoplasmic	0.741914
JW4268	ECK4296	b4306	yjhP	15	27.3	248	Cytoplasmic	0.742577
JW3675	ECK3690	b3698	yidB	75	13.8	132	Cytoplasmic	0.744953
JW2799	ECK2827	b2831	mutH	100	25.5	229	Cytoplasmic	0.74537
JW5727	ECK4090	b4097	phnK	7	27.8	252	Cytoplasmic	0.746117
JW1998	ECK2010	b2016	yeeZ	39	29.6	274	Periplasmic	0.746421
JW2132	ECK2137	b2144	sanA	11	27.3	239	Periplasmic	0.746432
JW1953	ECK1966	b1970	yedX	78	15.4	137	Periplasmic	0.746813
JW0847	ECK0854	b0863	artI	77	26.9	243	Periplasmic	0.747432
JW2480	ECK2491	b2495	yfgD	100	13.4	119	Cytoplasmic	0.747895
JW1172	ECK1171	b1183	umuD	66	15	139	Cytoplasmic	0.748764
JW4110	ECK4145	b4149	blc	52	19.8	177	Outer Membrane Lipoprotein	0.749163
JW0878	ECK0886	b0895	dmsB	28	22.8	205	Cytoplasmic	0.749425
JW0631	ECK0629	b0636	ybeA	17	17.3	155	Cytoplasmic	0.750155
JW0178	ECK0182	b0183	rnhB	60	21.5	198	Cytoplasmic	0.750692
JW1581	ECK1584	b1589	ynfG	39	22.7	205	Periplasmic	0.751132
JW3243	ECK3269	b3282	yrdC	70	20.7	190	Cytoplasmic	0.751995
JW5264	ECK1588	b1593	ynfK	89	25	231	Cytoplasmic	0.752645
JW2738	ECK2763	b2768	ygcP	62	20.8	191	Cytoplasmic	0.755914
JW1043	ECK1041	b1056	yceI	69	20.9	191	Periplasmic	0.756934
JW1905	ECK1919	b1920	fliY	96	29	266	Periplasmic	0.757002
JW2808	ECK2838	b2840	ygeA	12	25.2	230	Cytoplasmic	0.75776
JW1832	ECK1844	b1843	yobB	11	24.4	218	Cytoplasmic	0.758229
JW1203	ECK1200	b1212	prmC	81	30.9	277	Cytoplasmic	0.758826
JW3000	ECK3023	b3032	cpdA	60	30.9	275	Cytoplasmic	0.75972
JW1770	ECK1779	b1781	yeaE	13	31	284	Cytoplasmic	0.760768
JW3871	ECK3893	b3900	frvA	69	16.1	148	Cytoplasmic	0.761252
JW3863	ECK3885	b3892	fdoI	17	24.6	211	Integral Membrane Protein	0.761392
JW5085	ECK0575	b0583	entD	36	23.6	209	Membrane Anchored	0.76179
JW0202	ECK0212	b0212	gloB	80	28.4	251	Cytoplasmic	0.762432
JW1262	ECK1264	b1270	btuR	104	22	196	Cytoplasmic	0.762456
JW0230	ECK0241	b0240	crl	87	15.6	133	Cytoplasmic	0.762561
JW5713	ECK4031	b4039	ubiC	66	18.8	165	Cytoplasmic	0.762711
JW1917	ECK1931	b1932	yedL	18	17.9	159	Cytoplasmic	0.763065
JW1958	ECK1972	b1976	yeeI	87	30.2	265	Cytoplasmic	0.76313
JW0539	ECK0543	b0551	ybcQ	27	14.2	127	Cytoplasmic	0.763237
JW0147	ECK0150	b0151	fhuC	46	28.9	265	Cytoplasmic	0.764162
JW0360	ECK0365	b0368	tauD	39	32.4	283	Cytoplasmic	0.764226
JW2626	ECK2642	b2645	yfjZ	65	11.7	105	Cytoplasmic	0.764442
JW3872	ECK3894	b3901	yiiL	94	12.3	104	Cytoplasmic	0.764732
JW3553	ECK3570	b3581	sgbH	41	23.4	220	Cytoplasmic	0.765582
JW0844	ECK0851	b0860	artJ	73	26.8	243	Periplasmic	0.765617
JW4158	ECK4196	b4200	rpsF	98	15.2	131	Cytoplasmic	0.765776
JW4181	ECK4218	b4222	ytfP	98	12.9	113	Cytoplasmic	0.766717
JW0519	ECK0523	b0530	sfmA	83	18.4	180	Periplasmic	0.766782
JW0822	ECK0828	b0838	yliJ	16	23.7	208	Cytoplasmic	0.767077
JW3873	ECK3895	b3902	rhaD	44	30.1	274	Cytoplasmic	0.768317
JW0998	ECK1004	b1013	ycdC	80	23.7	212	Cytoplasmic	0.768506
JW2961	ECK2987	b2993	hybD	113	17.7	164	Cytoplasmic	0.768613
JW1707	ECK1715	b1717	rpmI	122	7.3	65	Cytoplasmic	0.77248
JW1945	ECK1960	b1962	yedJ	117	25.9	231	Cytoplasmic	0.773283
JW5714	ECK4038	b4046	zur	104	19.2	171	Cytoplasmic	0.773677
JW3470	ECK3488	b3503	arsC	92	15.8	141	Cytoplasmic	0.774056
JW0968	ECK0976	b0985	ymcB	42	27.3	248	Periplasmic	0.7755
JW4155	ECK4193	b4197	ulaE	42	32	284	Cytoplasmic	0.775737
JW0165	ECK0169	b0170	tsf	87	30.4	283	Cytoplasmic	0.775836
JW3741	ECK3760	b3768	ilvG	21	21.3	193	Cytoplasmic	0.775928
JW3827	ECK3842	b3850	hemG	75	21.2	181	Cytoplasmic	0.776566
JW0587	ECK0588	b0595	entB	66	32.5	285	Cytoplasmic	0.776768
JW1916	ECK1930	b1931	yedK	20	24.9	222	Cytoplasmic	0.778332
JW5672	ECK3482	b3497	yhiQ	43	26.9	250	Cytoplasmic	0.779467
JW2886	ECK2915	b2919	ygfG	56	29.1	261	Cytoplasmic	0.779934
JW0215	ECK0226	b0225	yafQ	107	10.8	92	Cytoplasmic	0.780372
JW4178	ECK4215	b4219	msrA	85	23.3	212	Cytoplasmic	0.780576
JW3846	ECK3868	b3875	ompL	6	27.2	230	Outer Membrane B-barrel protein	0.780832
JW5208	ECK1345	b1348	lar	104	7	64	Cytoplasmic	0.781712
JW2748	ECK2771	b2777	ygcF	63	25	223	Cytoplasmic	0.782292
JW4265	ECK4292	b4303	sgcQ	8	29.3	268	Cytoplasmic	0.783871
JW2146	ECK2152	b2159	nfo	14	31.4	285	Periplasmic	0.784447
JW0773	ECK0779	b0790	ybhP	14	28.8	253	Cytoplasmic	0.785362
JW2524	ECK2537	b2540	hcaC	113	11.3	106	Cytoplasmic	0.786063
JW1903	ECK1917	b1918	yecS	5	24.8	222	Integral Membrane Protein	0.786073
JW5125	ECK0937	b0946	ycbW	38	20.6	180	Cytoplasmic	0.787661
JW0806	ECK0812	b0822	ybiV	77	30.4	271	Cytoplasmic	0.788336
JW0848	ECK0855	b0864	artP	27	27	242	Cytoplasmic	0.789344
JW2732	ECK2757	b2762	cysH	12	27.9	244	Cytoplasmic	0.789476
JW0259	ECK0267	b0266	yagB	6	13.2	116	Cytoplasmic	0.789775
JW0952	ECK0960	b0969	yccK	81	12.4	109	Cytoplasmic	0.789839
JW4148	ECK4186	b4190	yjfP	40	27.6	249	Cytoplasmic	0.78984
JW1648	ECK1652	b1656	sodB	78	21.2	193	Cytoplasmic	0.790138
JW5784	ECK4322	b4331	kptA	97	20.5	184	Cytoplasmic	0.790263
JW0169	ECK0173	b0174	ispU	67	28.4	253	Cytoplasmic	0.791676
JW1483	ECK1482	b1488	ddpX	46	21.2	193	Cytoplasmic	0.791755
JW0079	ECK0082	b0081	mraZ	79	17.4	152	Cytoplasmic	0.7923
JW0310	ECK0316	b0318	yahD	33	21.7	201	Cytoplasmic	0.79261
JW3348	ECK3372	b3385	gph	90	27.3	252	Cytoplasmic	0.79269
JW3957	ECK3985	b3993	thiE	10	23	211	Cytoplasmic	0.793733
JW0436	ECK0440	b0446	cof	32	30.3	272	Cytoplasmic	0.79406
JW5697	ECK3365	b3378	yhfU	90	12.5	117	Membrane Anchored	0.794184
JW1121	ECK1121	b1135	ymfC	78	24.9	217	Cytoplasmic	0.795304
JW4167	ECK4205	b4209	ytfE	104	24.9	220	Cytoplasmic	0.79542
JW1669	ECK1675	b1679	sufE	104	15.8	138	Cytoplasmic	0.795792
JW2303	ECK2300	b2306	hisP	67	28.6	257	Cytoplasmic	0.795848
JW5559	ECK3903	b3910	yiiM	89	25.3	224	Cytoplasmic	0.798553
JW0895	ECK0903	b0912	ihfB	23	10.6	94	Cytoplasmic	0.799289
JW3319	ECK3344	b3356	yhfA	99	14.5	134	Cytoplasmic	0.800226
JW0783	ECK0787	b0798	ybiA	83	18.7	160	Cytoplasmic	0.801028
JW3466	ECK3484	b3499	yhiR	13	31.9	280	Cytoplasmic	0.8019
JW5017	ECK0209	b0209	yafD	10	30	266	Cytoplasmic	0.802153
JW3444	ECK3463	b3479	nikD	45	26.8	254	Cytoplasmic	0.802943
JW1226	ECK1233	b1238	tdk	56	23.4	205	Cytoplasmic	0.803288
JW2575	ECK2591	b2593	yfiH	11	26.3	243	Cytoplasmic	0.803383
JW1827	ECK1837	b1838	pphA	7	25.3	218	Cytoplasmic	0.803429
JW2586	ECK2602	b2605	yfiB	75	17.2	160	Outer Membrane Lipoprotein	0.803519
JW1051	ECK1049	b1064	grxB	66	24.3	215	Cytoplasmic	0.803592
JW0070	ECK0073	b0071	leuD	93	22.5	201	Cytoplasmic	0.803607
JW4114	ECK4149	b4153	frdB	91	27.1	244	Cytoplasmic	0.804806
JW2432	ECK2434	b2439	eutL	20	22.8	219	Cytoplasmic	0.805761
JW2411	ECK2413	b2418	pdxK	11	30.8	283	Cytoplasmic	0.806735
JW3681	ECK3696	b3704	rnpA	96	13.8	119	Cytoplasmic	0.807671
JW5041	ECK0305	b0306	ykgE	10	26	239	Cytoplasmic	0.808519
JW4005	ECK4037	b4045	yjbJ	83	8.3	69	Cytoplasmic	0.809098
JW4017	ECK4048	b4056	yjbQ	53	15.6	138	Cytoplasmic	0.810286
JW0884	ECK0892	b0901	ycaK	96	23	196	Cytoplasmic	0.810344
JW2587	ECK2603	b2606	rplS	101	13.1	115	Cytoplasmic	0.810796
JW0349	ECK0355	b0358	yaiO	6	29	257	Periplasmic	0.811065
JW1389	ECK1391	b1394	paaG	99	28.4	262	Cytoplasmic	0.811257
JW3623	ECK3638	b3648	gmk	115	23.6	207	Cytoplasmic	0.811398
JW5169	ECK1132	b1146	ymfT	102	7.4	66	Cytoplasmic	0.81259
JW3419	ECK3438	b3454	livF	15	26.3	237	Cytoplasmic	0.812774
JW2559	ECK2573	b2575	yfiC	49	27.2	245	Cytoplasmic	0.813337
JW2315	ECK2312	b2318	truA	38	30.4	270	Cytoplasmic	0.813467
JW1167	ECK1166	b1178	ycgK	73	14.9	133	Periplasmic	0.814638
JW5023	ECK0251	b0249	ykfF	87	9	79	Cytoplasmic	0.815173
JW1169	ECK1168	b1180	ycgM	24	23.7	219	Cytoplasmic	0.815306
JW2895	ECK2924	b2928	yggC	24	27.1	237	Cytoplasmic	0.815627
JW0280	ECK0285	b0286	yagT	89	24.3	229	Cytoplasmic	0.816614
JW4247	ECK4277	b4287	fecE	5	28.2	255	Cytoplasmic	0.816683
JW0851	ECK0858	b0867	ybjR	19	31	276	Outer Membrane Lipoprotein	0.817278
JW2197	ECK2201	b2209	eco	85	18.2	162	Periplasmic	0.817886
JW0077	ECK0080	b0078	ilvH	15	18	163	Cytoplasmic	0.818401
JW3971	ECK4003	b4011	yjaA	78	14.4	127	Cytoplasmic	0.821316
JW4169	ECK4207	b4211	ytfG	106	29.7	286	Cytoplasmic	0.821519
JW4062	ECK4094	b4101	phnG	27	16.5	150	Cytoplasmic	0.821818
JW1716	ECK1725	b1727	yniC	45	24.3	222	Cytoplasmic	0.822102
JW1643	ECK1647	b1651	gloA	100	14.9	135	Cytoplasmic	0.822573
JW2438	ECK2449	b2454	eutJ	81	30	278	Cytoplasmic	0.822774
JW3159	ECK3181	b3192	yrbC	62	23.9	211	Periplasmic	0.82521
JW3048	ECK3067	b3077	ebgC	24	17.4	149	Cytoplasmic	0.825843
JW0137	ECK0140	b0141	yadN	77	20.1	194	Periplasmic	0.825906
JW1433	ECK1432	b1438	ydcQ	87	16.1	145	Cytoplasmic	0.826699
JW5323	ECK1970	b1974	yodB	16	20.3	176	Integral Membrane Protein	0.827318
JW2848	ECK2876	b2880	ygfM	31	28.6	259	Cytoplasmic	0.82838
JW3462	ECK3480	b3495	uspA	80	16	144	Cytoplasmic	0.828443
JW1176	ECK1175	b1187	fadR	86	26.9	239	Cytoplasmic	0.829309
JW0040	ECK0042	b0041	fixA	78	27.1	256	Cytoplasmic	0.829332
JW1084	ECK1084	b1098	tmk	88	23.8	213	Cytoplasmic	0.830521
JW4172	ECK4210	b4214	cysQ	84	27.1	246	Cytoplasmic	0.830834
JW2257	ECK2256	b2262	menB	72	31.6	285	Cytoplasmic	0.831045
JW0874	ECK0882	b0891	lolA	71	22.6	204	Periplasmic	0.831341
JW2879	ECK2907	b2912	ygfA	9	21.1	182	Cytoplasmic	0.833509
JW1833	ECK1845	b1844	exoX	12	25.1	220	Cytoplasmic	0.834278
JW3146	ECK3168	b3179	rrmJ	16	23.3	209	Cytoplasmic	0.835696
JW5865	ECK3386	b3399	yrfG	53	25.4	222	Cytoplasmic	0.836192
JW5475	ECK2910	b2914	rpiA	94	22.8	219	Cytoplasmic	0.836499
JW0824	ECK0830	b0840	deoR	29	28.5	252	Cytoplasmic	0.838273
JW2216	ECK2215	b2222	atoA	26	22.9	216	Cytoplasmic	0.838759
JW2782	ECK2807	b2811	ygdK	81	15.9	147	Cytoplasmic	0.838883
JW2116	ECK2121	b2128	yehW	15	25.5	243	Integral Membrane Protein	0.838987
JW0983	ECK0989	b0998	torD	133	22.5	199	Cytoplasmic	0.839185
JW0115	ECK0118	b0119	yacL	83	13.9	120	Cytoplasmic	0.839311
JW2704	ECK2729	b2734	pphB	22	25.1	218	Cytoplasmic	0.840294
JW4225	ECK4261	b4268	idnK	90	21	187	Cytoplasmic	0.840739
JW0799	ECK0803	b0814	ompX	14	18.6	171	Outer Membrane B-barrel protein	0.841243
JW0106	ECK0109	b0110	ampD	60	20.5	183	Cytoplasmic	0.84258
JW1411	ECK1407	b1414	ydcF	24	29.7	266	Cytoplasmic	0.84304
JW3959	ECK3987	b3995	rsd	93	18.2	158	Cytoplasmic	0.843301
JW0213	ECK0224	b0223	yafJ	33	28.6	255	Cytoplasmic	0.844677
JW0057	ECK0059	b0058	rluA	44	24.8	219	Cytoplasmic	0.844994
JW1200	ECK1197	b1209	lolB	85	23.5	207	Outer Membrane Lipoprotein	0.845076
JW2515	ECK2528	b2531	iscR	103	17.3	162	Cytoplasmic	0.845372
JW1082	ECK1082	b1096	pabC	11	29.7	269	Cytoplasmic	0.847659
JW1403	ECK1399	b1406	ydbC	61	30.7	286	Cytoplasmic	0.84786
JW0760	ECK0766	b0777	bioC	6	28.3	251	Cytoplasmic	0.84815
JW1722	ECK1731	b1733	chbG	11	27.7	249	Cytoplasmic	0.848294
JW1938	ECK1953	b1955	yedP	70	30.4	271	Cytoplasmic	0.849837
JW1884	ECK1894	b1895	yecG	84	15.6	142	Cytoplasmic	0.850033
JW1725	ECK1734	b1736	chbA	112	12.7	116	Cytoplasmic	0.850411
JW0513	ECK0517	b0524	lpxH	21	26.9	240	Cytoplasmic	0.850601
JW5597	ECK3782	b3790	rffC	13	19.5	181	Cytoplasmic	0.851258
JW0551	ECK0554	b0562	ybcY	24	21.1	194	Cytoplasmic	0.852428
JW3779	ECK3801	b3807	cyaY	113	12.2	106	Cytoplasmic	0.853029
JW4141	ECK4179	b4183	yjfK	72	25	219	Cytoplasmic	0.853244
JW3916	ECK3936	b3944	yijF	15	22.9	205	Periplasmic	0.854444
JW3107	ECK3126	b3138	agaB	80	17.6	158	Cytoplasmic	0.854769
JW1457	ECK1456	b1462	yddH	57	20.9	189	Cytoplasmic	0.85527
JW2163	ECK2169	b2175	spr	37	21	188	Outer Membrane Lipoprotein	0.856394
JW4336	ECK4365	b4374	yjjG	52	25.3	225	Cytoplasmic	0.85741
JW3152	ECK3174	b3185	rpmA	34	9.1	85	Cytoplasmic	0.859979
JW0287	ECK0292	b0293	yagZ	35	20.1	195	Periplasmic	0.860699
JW3818	ECK3834	b3842	rfaH	44	18.3	162	Cytoplasmic	0.861553
JW5567	ECK3877	b3884	yihW	47	28.5	261	Cytoplasmic	0.861754
JW2057	ECK2066	b2072	yegK	66	27.2	253	Cytoplasmic	0.862979
JW1329	ECK1331	b1335	ogt	11	19.2	171	Cytoplasmic	0.863101
JW5123	ECK0934	b0943	ycbV	47	18.5	171	Periplasmic	0.863554
JW3748	ECK3767	b3775	ppiC	86	10.2	93	Cytoplasmic	0.864146
JW3031	ECK3049	b3059	ygiH	17	22.2	205	Integral Membrane Protein	0.864911
JW4366	ECK4395	b4403	yjtD	29	25.2	228	Cytoplasmic	0.864976
JW4207	ECK4243	b4249	yjgI	92	24.6	237	Cytoplasmic	0.865215
JW1220	ECK1227	b1232	purU	32	31.9	280	Cytoplasmic	0.865317
JW0065	ECK0067	b0066	thiQ	9	25	232	Cytoplasmic	0.8656
JW4059	ECK4091	b4098	phnJ	8	31.8	281	Cytoplasmic	0.865873
JW5112	ECK0831	b0841	ybjG	9	22.4	198	Integral Membrane Protein	0.865878
JW1346	ECK1349	b4526	ydaE	118	6.6	56	Cytoplasmic	0.86707
JW1477	ECK1476	b1482	osmC	101	15.1	143	Cytoplasmic	0.867395
JW4033	ECK4065	b4072	nrfC	23	24.6	223	Periplasmic	0.867866
JW0993	ECK0999	b1008	ycdI	10	21.5	196	Cytoplasmic	0.868081
JW1534	ECK1534	b1541	ydfZ	103	7.3	67	Cytoplasmic	0.868138
JW3123	ECK3142	b3154	yhbP	86	16.8	147	Cytoplasmic	0.87099
JW4203	ECK4239	b4244	pyrI	117	17.1	153	Cytoplasmic	0.871147
JW2915	ECK2943	b2948	yqgE	85	20.7	187	Cytoplasmic	0.871925
JW5457	ECK2852	b2854	pbl	29	14.5	124	Cytoplasmic	0.873389
JW0161	ECK0164	b0166	dapD	41	29.9	274	Cytoplasmic	0.874403
JW2836	ECK2864	b2868	xdhC	114	16.9	159	Cytoplasmic	0.876227
JW4067	ECK4099	b4106	phnC	11	29.4	262	Cytoplasmic	0.878106
JW0185	ECK0189	b4406	yaeP	109	7.2	66	Cytoplasmic	0.879139
JW0633	ECK0631	b0638	cobC	35	23.3	203	Cytoplasmic	0.879396
JW3866	ECK3888	b3895	fdhD	22	30.5	277	Cytoplasmic	0.879744
JW5446	ECK2793	b2798	exo	30	31.4	281	Cytoplasmic	0.881498
JW0731	ECK0730	b0741	pal	81	18.8	173	Outer Membrane Lipoprotein	0.884327
JW0210	ECK0221	b0220	ivy	27	16.9	157	Periplasmic	0.884716
JW5782	ECK4317	b4326	yjiD	70	14.7	130	Cytoplasmic	0.884814
JW0164	ECK0168	b0169	rpsB	77	26.7	241	Cytoplasmic	0.886604
JW5182	ECK1173	b1185	dsbB	16	20.1	176	Integral Membrane Protein	0.887232
JW3198	ECK3218	b3229	sspA	51	24.3	212	Cytoplasmic	0.887725
JW0984	ECK0990	b0999	cbpM	36	11.5	101	Cytoplasmic	0.887748
JW4113	ECK4148	b4152	frdC	9	15	131	Integral Membrane Protein	0.888384
JW2845	ECK2873	b2877	ygfJ	20	21.5	192	Cytoplasmic	0.888671
JW0197	ECK0207	b0207	dkgB	79	29.4	267	Cytoplasmic	0.889401
JW1388	ECK1390	b1393	paaF	71	27.2	255	Cytoplasmic	0.890762
JW4136	ECK4174	b4178	yjeB	81	15.6	141	Cytoplasmic	0.892004
JW1811	ECK1820	b1822	rrmA	37	30.4	269	Cytoplasmic	0.89349
JW2399	ECK2402	b2408	yfeN	6	29.2	254	Outer Membrane B-barrel protein	0.89431
JW5644	ECK3608	b3618	htrL	50	33.4	285	Cytoplasmic	0.894454
JW2044	ECK2053	b2059	wcaA	30	33	279	Cytoplasmic	0.894496
JW4112	ECK4147	b4151	frdD	7	13.1	119	Integral Membrane Protein	0.894621
JW3034	ECK3052	b3062	ttdB	40	22.7	201	Cytoplasmic	0.89505
JW0580	ECK0581	b0588	fepC	18	29.8	271	Cytoplasmic	0.895925
JW3565	ECK3581	b3592	yibF	71	22.5	202	Cytoplasmic	0.901019
JW5248	ECK1523	b1530	marR	81	16.1	144	Cytoplasmic	0.901222
JW5296	ECK1808	b1810	yoaC	106	13.2	119	Cytoplasmic	0.901812
JW1700	ECK1708	b1710	btuE	99	20.4	183	Cytoplasmic	0.901995
JW1123	ECK1123	b1137	ymfD	13	25.1	221	Cytoplasmic	0.902439
JW0600	ECK0601	b0607	uspG	86	15.9	142	Cytoplasmic	0.903579
JW3894	ECK3915	b3923	yiiT	97	16.3	142	Cytoplasmic	0.903819
JW5014	ECK0163	b0164	yaeI	6	29.8	270	Membrane Anchored	0.903878
JW2926	ECK2954	b2959	yggL	129	12.9	108	Cytoplasmic	0.904369
JW2960	ECK2986	b2992	hybE	80	17.9	162	Cytoplasmic	0.905048
JW3337	ECK3361	b3374	frlD	67	28.3	261	Cytoplasmic	0.906243
JW0025	ECK0028	b0027	lspA	6	18.1	164	Integral Membrane Protein	0.906756
JW2640	ECK2659	b2665	ygaU	90	16	149	Cytoplasmic	0.908406
JW0048	ECK0050	b0049	apaH	27	31.3	280	Cytoplasmic	0.90966
JW3279	ECK3304	b3317	rplB	100	29.9	273	Cytoplasmic	0.911533
JW2477	ECK2488	b2492	focB	74	30.5	282	Integral Membrane Protein	0.911666
JW1208	ECK1211	b1217	chaB	112	8.9	76	Cytoplasmic	0.912703
JW2911	ECK2939	b2944	sprT	91	19.3	165	Cytoplasmic	0.913293
JW1022	ECK1025	b1039	csgE	15	14.9	129	Periplasmic	0.913573
JW3369	ECK3393	b3406	greB	117	18.5	158	Cytoplasmic	0.916271
JW5493	ECK2985	b2991	hybF	51	12.7	113	Cytoplasmic	0.920313
JW1472	ECK1470	b1476	fdnI	35	25.4	217	Integral Membrane Protein	0.920936
JW3304	ECK3329	b3342	rpsL	84	13.7	124	Cytoplasmic	0.921113
JW2016	ECK2025	b2031	wbbL	55	18.2	157	Cytoplasmic	0.921538
JW5083	ECK0571	b0579	ybdF	70	14	122	Cytoplasmic	0.922278
JW0484	ECK0489	b0495	ybbA	103	24.5	228	Cytoplasmic	0.924787
JW2425	ECK2427	b2432	yfeY	59	20.9	191	Outer Membrane Lipoprotein	0.92584
JW1199	ECK1196	b1208	ispE	100	30.9	283	Cytoplasmic	0.926083
JW1847	ECK1859	b1858	znuC	16	27.9	251	Cytoplasmic	0.926806
JW4175	ECK4212	b4216	ytfJ	18	20.4	184	Periplasmic	0.928224
JW1445	ECK1444	b1450	yncC	46	25.1	221	Cytoplasmic	0.928887
JW2794	ECK2822	b2826	ppdA	11	17.9	156	Periplasmic	0.929079
JW5105	ECK0793	b0804	ybiX	12	25.5	225	Cytoplasmic	0.929397
JW1561	ECK1563	b1569	dicC	75	8.6	76	Cytoplasmic	0.93005
JW0906	ECK0914	b0923	mukE	86	25.9	225	Cytoplasmic	0.931103
JW0104	ECK0107	b0108	ppdD	10	15.6	146	Membrane Anchored	0.931566
JW5641	ECK3631	b3641	ttk	90	22.8	198	Cytoplasmic	0.934846
JW1880	ECK1892	b1891	flhC	3	21.5	192	Cytoplasmic	0.935555
JW0714	ECK0713	b0724	sdhB	34	26.7	238	Cytoplasmic	0.936772
JW0305	ECK0311	b0313	betI	19	21.8	195	Cytoplasmic	0.938253
JW2762	ECK2785	b2791	yqcB	9	29.6	260	Cytoplasmic	0.938921
JW3468	ECK3486	b3501	arsR	29	13.2	117	Cytoplasmic	0.939036
JW4331	ECK4357	b4367	fhuF	29	30.1	262	Cytoplasmic	0.939407
JW5779	ECK4306	b4315	fimI	38	19.4	179	Periplasmic	0.942483
JW4002	ECK4034	b4042	dgkA	31	13.2	122	Integral Membrane Protein	0.942989
JW5102	ECK0751	b0762	ybhT	29	5.3	49	Membrane Anchored	0.945992
JW0406	ECK0410	b0416	nusB	97	15.7	139	Cytoplasmic	0.946604
JW5159	ECK1097	b1111	ycfQ	73	23.3	210	Cytoplasmic	0.946984
JW5874	ECK1645	b1649	ydhM	16	19.1	171	Cytoplasmic	0.948886
JW3166	ECK3188	b3199	yrbK	51	21.7	191	Membrane Anchored	0.949075
JW0617	ECK0615	b0622	crcA	9	21.7	186	Outer Membrane B-barrel protein	0.950072
JW0794	ECK0798	b0809	glnQ	97	26.7	240	Cytoplasmic	0.952184
JW0820	ECK0826	b0836	yliH	52	14.5	127	Cytoplasmic	0.953765
JW1876	ECK1888	b1887	cheW	81	18.1	167	Cytoplasmic	0.954939
JW0868	ECK0876	b0885	aat	8	26.6	234	Cytoplasmic	0.955645
JW1090	ECK1090	b1104	ycfL	70	14	125	Outer Membrane Lipoprotein	0.95599
JW5162	ECK1103	b1117	lolD	26	25.4	233	Cytoplasmic	0.956639
JW4023	ECK4054	b4062	soxS	49	12.9	107	Cytoplasmic	0.958653
JW0118	ECK0121	b0122	yacC	22	12.8	115	Periplasmic	0.959516
JW3693	ECK3708	b3715	yieH	23	24.6	221	Cytoplasmic	0.960613
JW5733	ECK4129	b4135	yjdC	100	21.9	191	Cytoplasmic	0.961387
JW2584	ECK2600	b2603	yfiR	22	19	172	Periplasmic	0.962852
JW2938	ECK2966	b2971	yghG	41	14.7	136	Outer Membrane Lipoprotein	0.963198
JW0700	ECK0699	b0710	ybgI	13	26.9	247	Cytoplasmic	0.966384
JW3770	ECK3787	b3794	rffM	36	27.9	246	Cytoplasmic	0.968876
JW5345	ECK2095	b2102	yegX	31	31.6	272	Membrane Anchored	0.969348
JW0603	ECK0604	b0611	rna	32	29.6	268	Periplasmic	0.97088
JW0142	ECK0145	b0146	sfsA	20	26.2	234	Cytoplasmic	0.971174
JW5508	ECK3036	b3047	yqiH	22	28.5	249	Outer Membrane B-barrel protein	0.972298
JW1319	ECK1322	b1326	mpaA	59	28.8	262	Cytoplasmic	0.974933
JW0129	ECK0132	b0133	panC	52	31.6	283	Cytoplasmic	0.975571
JW1781	ECK1790	b1792	yeaO	136	13.4	115	Cytoplasmic	0.975654
JW1625	ECK1629	b1633	nth	57	23.5	211	Cytoplasmic	0.983663
JW0479	ECK0484	b0490	ybbL	43	25.4	225	Cytoplasmic	0.986664
JW5547	ECK3990	b3998	nfi	23	24.7	223	Cytoplasmic	0.986868
JW0331	ECK0337	b0340	cynS	52	17	156	Cytoplasmic	0.98738
JW0691	ECK0690	b0702	ybfB	35	12.5	108	Integral Membrane Protein	0.987995
JW2546	ECK2560	b2562	yfhL	124	9.8	86	Cytoplasmic	0.992929
JW1910	ECK1924	b1925	fliS	69	14.9	136	Cytoplasmic	0.99347
JW3701	ECK3716	b3723	bglG	49	32.1	278	Cytoplasmic	0.996242
JW0124	ECK0127	b0128	yadH	5	28.5	256	Integral Membrane Protein	0.997741
JW0116	ECK0119	b0120	speD	36	30.3	264	Cytoplasmic	0.998559
JW5613	ECK3711	b3718	yieK	26	26.3	240	Cytoplasmic	0.999058
JW1025	ECK1028	b1042	csgA	67	15	151	Extracellular	1.00127
JW1328	ECK1330	b1334	fnr	105	27.9	250	Cytoplasmic	1.00157
JW5592	ECK3804	b3809	dapF	17	30.2	274	Cytoplasmic	1.00255
JW5441	ECK2765	b2770	ygcR	25	28.7	259	Cytoplasmic	1.00318
JW3963	ECK3991	b3999	yjaG	77	22.6	196	Cytoplasmic	1.00367
JW2861	ECK2888	b2893	dsbC	82	25.6	236	Periplasmic	1.00474
JW3241	ECK3267	b3280	yrdB	102	10	85	Cytoplasmic	1.00521
JW0394	ECK0398	b0404	yajB	14	22.9	193	Cytoplasmic	1.00717
JW2336	ECK2333	b2339	yfcV	98	19.8	187	Periplasmic	1.00772
JW5691	ECK3400	b3413	gntX	72	25.7	227	Cytoplasmic	1.00787
JW0673	ECK0674	b0686	ybfF	33	28.4	254	Cytoplasmic	1.00898
JW3242	ECK3268	b3281	aroE	35	29.4	272	Cytoplasmic	1.01066
JW5785	ECK4325	b4334	yjiL	10	27.2	255	Cytoplasmic	1.01176
JW1896	ECK1907	b1908	yecA	87	25	221	Cytoplasmic	1.01234
JW0271	ECK0276	b0277	yagK	94	24.5	208	Cytoplasmic	1.01236
JW3229	ECK3248	b3261	fis	110	11.2	98	Cytoplasmic	1.01562
JW1759	ECK1768	b1770	ydjF	4	28.2	252	Cytoplasmic	1.0176
JW1873	ECK1885	b1884	cheR	11	32.8	286	Cytoplasmic	1.01799
JW5072	ECK0527	b0534	sfmF	65	18.2	171	Periplasmic	1.02238
JW5502	ECK3014	b3023	ygiV	29	17.8	160	Cytoplasmic	1.02265
JW1837	ECK1849	b1848	yebG	108	10.7	96	Cytoplasmic	1.023
JW5283	ECK1749	b1751	ydjY	96	24.1	225	Inner Membrane Lipoprotein	1.02412
JW5122	ECK0929	b0938	ycbQ	86	18.7	179	Periplasmic	1.02489
JW1771	ECK1780	b1782	mipA	11	27.8	248	Outer Membrane B-barrel protein	1.02865
JW1831	ECK1843	b1842	holE	96	8.8	76	Cytoplasmic	1.02967
JW2242	ECK2241	b2248	yfaX	38	28.9	260	Cytoplasmic	1.03022
JW0727	ECK0726	b0737	tolQ	9	25.6	230	Integral Membrane Protein	1.03357
JW4138	ECK4176	b4180	rlmB	93	26.5	243	Cytoplasmic	1.03676
JW1857	ECK1869	b1868	yecE	12	31.5	272	Cytoplasmic	1.03882
JW2040	ECK2049	b2055	wcaE	11	27.9	248	Cytoplasmic	1.03996
JW2929	ECK2957	b2962	yggX	108	10.9	91	Cytoplasmic	1.04273
JW0916	ECK0924	b0933	ssuB	24	27.7	255	Cytoplasmic	1.04386
JW0707	ECK0706	b0717	ybgP	19	26.9	242	Periplasmic	1.04653
JW0893	ECK0901	b0910	cmk	86	24.7	227	Cytoplasmic	1.0471
JW3008	ECK3031	b3040	ygiE	28	26.5	257	Integral Membrane Protein	1.04711
JW5588	ECK3814	b3820	yigI	10	17.1	155	Cytoplasmic	1.04749
JW0747	ECK0753	b0764	modB	20	24.9	229	Integral Membrane Protein	1.05314
JW1269	ECK1272	b1277	ribA	103	21.8	196	Cytoplasmic	1.05474
JW5155	ECK1072	b1087	yceF	84	21.7	194	Cytoplasmic	1.05521
JW5637	ECK3654	b3663	yicN	24	17.2	150	Membrane Anchored	1.05543
JW2455	ECK2466	b2471	yffB	87	13.6	118	Cytoplasmic	1.0579
JW1074	ECK1074	b1088	yceD	112	19.3	173	Cytoplasmic	1.06283
JW4055	ECK4087	b4094	phnN	4	20.7	185	Cytoplasmic	1.06406
JW1697	ECK1705	b1707	ydiV	17	27	237	Cytoplasmic	1.06481
JW2426	ECK2428	b2433	yfeZ	41	17.2	149	Integral Membrane Protein	1.06491
JW2919	ECK2947	b2952	yggT	5	21.1	188	Integral Membrane Protein	1.06641
JW4087	ECK4119	b4126	yjdI	80	8.5	76	Cytoplasmic	1.06647
JW0330	ECK0336	b0339	cynT	47	23.7	219	Cytoplasmic	1.06652
JW3815	ECK3832	b3839	tatC	66	28.8	258	Integral Membrane Protein	1.06684
JW0925	ECK0933	b0942	ycbU	41	18.9	180	Periplasmic	1.06998
JW0922	ECK0930	b0939	ycbR	29	25.4	233	Periplasmic	1.07229
JW5286	ECK1754	b1756	ynjD	20	24	217	Cytoplasmic	1.07245
JW2006	ECK2019	b2024	hisA	44	26	245	Cytoplasmic	1.07534
JW2221	ECK2220	b2227	yfaS	82	18	161	Periplasmic	1.0803
JW1154	ECK1154	b1167	ymgC	37	9.7	82	Cytoplasmic	1.08345
JW1913	ECK1927	b1928	yedD	131	15	137	Outer Membrane Lipoprotein	1.08431
JW3610	ECK3625	b3635	mutM	53	30.3	269	Cytoplasmic	1.08457
JW5653	ECK3559	b3570	bax	60	30.9	274	Periplasmic	1.08483
JW3428	ECK3447	b3463	ftsE	12	24.4	222	Cytoplasmic	1.08504
JW0321	ECK0327	b0329	yahO	86	9.9	91	Periplasmic	1.08645
JW2516	ECK2529	b2532	yfhQ	79	27	246	Cytoplasmic	1.08692
JW5747	ECK4208	b4212	ytfH	86	14.1	126	Cytoplasmic	1.08715
JW2445	ECK2456	b2461	eutP	90	17.6	159	Cytoplasmic	1.08776
JW0381	ECK0385	b0390	aroM	109	24.9	225	Cytoplasmic	1.08885
JW1590	ECK1593	b1598	ydgD	29	29.2	273	Periplasmic	1.08966
JW2952	ECK2978	b2984	yghR	32	28.1	252	Cytoplasmic	1.08972
JW5217	ECK1388	b1391	paaD	117	18.3	165	Cytoplasmic	1.08995
JW1217	ECK1220	b1226	narJ	101	26.4	236	Cytoplasmic	1.0915
JW0099	ECK0102	b0102	yacF	80	28.3	247	Cytoplasmic	1.09213
JW1623	ECK1627	b1631	rsxG	43	21.9	206	Periplasmic	1.09447
JW1020	ECK1023	b1037	csgG	44	30.5	277	Outer Membrane Lipoprotein	1.09701
JW1512	ECK1512	b1519	tam	78	29	252	Cytoplasmic	1.09738
JW3909	ECK3930	b3938	metJ	89	12.1	105	Cytoplasmic	1.09751
JW1092	ECK1092	b1106	ycfN	9	32.4	274	Cytoplasmic	1.09844
JW0636	ECK0634	b0641	rlpB	81	21.3	193	Membrane Lipoprotein	1.09963
JW1345	ECK1348	b1351	racC	105	10	91	Cytoplasmic	1.1005
JW2188	ECK2192	b2200	ccmB	4	23.6	220	Integral Membrane Protein	1.1015
JW3360	ECK3384	b3397	nudE	63	21.1	186	Cytoplasmic	1.10275
JW0191	ECK0195	b0195	yaeB	86	26.3	235	Cytoplasmic	1.10537
JW5541	ECK3231	b3242	aaeX	34	7.8	67	Integral Membrane Protein	1.10555
JW3136	ECK3156	b3167	rbfA	68	15.1	133	Cytoplasmic	1.11229
JW5408	ECK2558	b2560	yfhB	8	24.4	211	Membrane Anchored	1.11305
JW4142	ECK4180	b4184	yjfL	19	14.2	132	Integral Membrane Protein	1.11398
JW2776	ECK2800	b2805	fucR	36	27.3	243	Cytoplasmic	1.11791
JW2577	ECK2593	b2595	yfiO	22	27.8	245	Outer Membrane Lipoprotein	1.12144
JW2325	ECK2322	b2328	mepA	17	30.1	274	Periplasmic	1.12318
JW1816	ECK1826	b1827	kdgR	66	30	263	Cytoplasmic	1.12426
JW3624	ECK3639	b3649	rpoZ	82	10.2	91	Cytoplasmic	1.12457
JW2600	ECK2615	b2619	yfjG	34	17.7	158	Cytoplasmic	1.12498
JW2246	ECK2245	b2252	ais	50	22.2	200	Membrane Anchored	1.12741
JW3011	ECK3034	b3043	ygiL	92	19.5	183	Periplasmic	1.13227
JW4276	ECK4304	b4313	fimE	13	23.1	198	Cytoplasmic	1.1333
JW2986	ECK3009	b3018	plsC	29	27.4	245	Membrane Anchored	1.13409
JW1018	ECK1021	b1035	ycdY	90	20.7	184	Cytoplasmic	1.1369
JW1347	ECK1350	b1352	kil	25	8.4	73	Cytoplasmic	1.13741
JW4082	ECK4114	b4121	yjdF	3	23.4	209	Integral Membrane Protein	1.13802
JW4057	ECK4089	b4096	phnL	8	24.7	226	Cytoplasmic	1.14458
JW3112	ECK3131	b3143	yraI	56	25.7	231	Periplasmic	1.14492
JW0122	ECK0125	b0126	can	48	25.1	220	Cytoplasmic	1.14658
JW0286	ECK0291	b0292	yagY	26	24.5	222	Periplasmic	1.15034
JW5319	ECK1962	b1964	yedS	18	17.3	161	Cytoplasmic	1.15398
JW5340	ECK2083	b2087	gatR	24	15.8	148	Cytoplasmic	1.15657
JW0642	ECK0640	b0647	ybeT	49	20.9	184	Outer Membrane Lipoprotein	1.16064
JW0597	ECK0598	b0604	dsbG	51	27.5	248	Periplasmic	1.16244
JW5056	ECK0406	b0412	yajI	88	19.5	179	Outer Membrane Lipoprotein	1.16365
JW3041	ECK3060	b3070	yqjH	19	28.8	254	Cytoplasmic	1.16749
JW0901	ECK0909	b0918	kdsB	115	27.6	248	Cytoplasmic	1.16914
JW0236	ECK0249	b0247	ykfG	28	18.1	158	Cytoplasmic	1.17144
JW0835	ECK0842	b0851	nfsA	77	26.8	240	Cytoplasmic	1.17556
JW0408	ECK0412	b0418	pgpA	23	19.4	172	Integral Membrane Protein	1.1835
JW2688	ECK2713	b2718	hycH	102	15.4	136	Cytoplasmic	1.18809
JW2668	ECK2693	b2698	recX	93	19.4	166	Cytoplasmic	1.18823
JW0205	ECK0215	b0215	dnaQ	13	27.1	243	Cytoplasmic	1.19082
JW3935	ECK3955	b3963	fabR	8	26.5	234	Cytoplasmic	1.19303
JW3002	ECK3025	b3034	nudF	58	23.6	209	Cytoplasmic	1.1946
JW0366	ECK0370	b0375	yaiV	52	25.5	222	Cytoplasmic	1.19658
JW1665	ECK1671	b1675	ydhZ	112	7.9	69	Cytoplasmic	1.1993
JW2092	ECK2098	b2105	yohL	101	10.1	90	Cytoplasmic	1.19945
JW1276	ECK1279	b1284	yciT	37	27.6	249	Cytoplasmic	1.20178
JW0520	ECK0524	b0531	sfmC	28	25.4	230	Periplasmic	1.20216
JW2925	ECK2953	b2958	yggN	80	26.4	239	Periplasmic	1.209
JW2169	ECK2175	b2181	yejG	91	12.5	114	Cytoplasmic	1.21008
JW1742	ECK1751	b1753	ynjA	41	20.5	182	Cytoplasmic	1.21206
JW2406	ECK2408	b2413	cysZ	20	29.3	253	Integral Membrane Protein	1.21272
JW0661	ECK0663	b0675	nagD	7	27.1	250	Cytoplasmic	1.2138
JW3232	ECK3251	b3264	envR	44	25.2	220	Cytoplasmic	1.21562
JW3269	ECK3294	b3307	rpsN	112	11.6	101	Cytoplasmic	1.21791
JW3103	ECK3122	b3134	agaW	10	13.7	133	Integral Membrane Protein	1.21822
JW1497	ECK1496	b1503	ydeR	67	18.1	167	Periplasmic	1.21913
JW2588	ECK2604	b2607	trmD	30	28.4	255	Cytoplasmic	1.21926
JW1061	ECK1059	b1074	flgC	43	14	134	Periplasmic	1.22372
JW2675	ECK2701	b2706	gutM	51	12.9	119	Periplasmic	1.22675
JW3260	ECK3285	b3298	rpsM	99	13.1	118	Cytoplasmic	1.22805
JW1731	ECK1740	b1742	ydjR	16	21.6	191	Cytoplasmic	1.22951
JW3605	ECK3620	b3630	rfaP	34	30.9	265	Cytoplasmic	1.2315
JW2053	ECK2062	b2068	alkA	20	31.4	282	Cytoplasmic	1.23361
JW2683	ECK2708	b2713	hydN	102	19	175	Cytoplasmic	1.23512
JW2417	ECK2419	b2424	cysU	118	30.3	277	Integral Membrane Protein	1.2361
JW2280	ECK2279	b2285	nuoE	31	18.6	166	Cytoplasmic	1.23988
JW2269	ECK2268	b2274	yfbO	85	18.2	158	Cytoplasmic	1.24298
JW3899	ECK3920	b3928	yiiU	82	9.6	81	Cytoplasmic	1.24405
JW2078	ECK2087	b2094	gatA	72	12.2	106	Cytoplasmic	1.24503
JW1288	ECK1290	b1295	ymjA	102	9.3	81	Cytoplasmic	1.24706
JW0100	ECK0103	b0103	coaE	64	22.6	206	Periplasmic	1.2477
JW1546	ECK1548	b1554	ydfQ	82	19.6	177	Membrane Anchored	1.24987
JW0959	ECK0968	b0977	hyaF	95	31.4	285	Cytoplasmic	1.2522
JW2868	ECK2895	b2900	yqfB	87	11.9	103	Cytoplasmic	1.25354
JW3066	ECK3086	b3095	yqjA	4	24.6	220	Integral Membrane Protein	1.25543
JW0107	ECK0110	b0111	ampE	3	32.1	284	Integral Membrane Protein	1.25646
JW0701	ECK0700	b0711	ybgJ	19	23.9	218	Cytoplasmic	1.26167
JW5016	ECK0193	b0193	yaeF	51	29.9	274	Outer Membrane Lipoprotein	1.26182
JW5058	ECK0420	b0426	yajQ	97	18.3	163	Cytoplasmic	1.26459
JW2473	ECK2484	b2488	hyfH	17	20.1	181	Cytoplasmic	1.26558
JW4208	ECK4244	b4251	yjgJ	39	21.5	197	Cytoplasmic	1.26775
JW2291	ECK2288	b2294	yfbU	39	19.5	164	Cytoplasmic	1.2703
JW0281	ECK0286	b0287	yagU	44	22.9	204	Integral Membrane Protein	1.27265
JW3440	ECK3459	b3475	acpT	14	21.7	195	Cytoplasmic	1.27615
JW3599	ECK3614	b3624	rfaZ	25	32.9	283	Cytoplasmic	1.27854
JW4234	ECK4266	b4275	yjgX	13	16.4	143	Cytoplasmic	1.27877
JW0621	ECK0619	b0626	ybeM	18	20.5	187	Cytoplasmic	1.28164
JW0378	ECK0382	b0387	yaiI	80	16.9	152	Cytoplasmic	1.28298
JW0132	ECK0135	b0136	yadK	41	21.1	198	Periplasmic	1.28339
JW5418	ECK2627	b2631	yfjO	89	13.6	123	Cytoplasmic	1.28367
JW2954	ECK2980	b2986	yghT	50	25.3	230	Cytoplasmic	1.28436
JW3556	ECK3573	b3584	yiaT	22	27.4	246	Outer Membrane B-barrel protein	1.28448
JW3493	ECK3510	b3525	yhjH	7	29.6	255	Cytoplasmic	1.28764
JW0892	ECK0900	b0909	ycaL	24	26.7	254	Outer Membrane Lipoprotein	1.29022
JW3785	ECK3807	b3812	yigB	11	27.1	238	Cytoplasmic	1.29151
JW5216	ECK1380	b1383	ydbL	51	11.9	108	Periplasmic	1.29373
JW1204	ECK1201	b1213	ychQ	25	14.6	130	Integral Membrane Protein	1.29449
JW0173	ECK0177	b0178	hlpA	49	17.7	161	Periplasmic	1.30014
JW3276	ECK3301	b3314	rpsC	75	26	233	Cytoplasmic	1.3003
JW1961	ECK1975	b1980	yeeL	14	26.7	234	Cytoplasmic	1.30136
JW0684	ECK0684	b0696	kdpC	18	20.2	190	Membrane Anchored	1.30144
JW2252	ECK2251	b4544	yfbW	77	12.2	111	Integral Membrane Protein	1.30383
JW0223	ECK0234	b0233	yafO	16	15.5	132	Cytoplasmic	1.30396
JW2331	ECK2328	b2334	yfcQ	96	17.9	162	Periplasmic	1.30442
JW1044	ECK1042	b1057	yceJ	11	20.7	188	Integral Membrane Protein	1.30635
JW0444	ECK0448	b0454	ybaZ	94	14.4	129	Cytoplasmic	1.3066
JW0476	ECK0481	b0487	cueR	66	15.2	135	Cytoplasmic	1.30741
JW0192	ECK0196	b0196	rcsF	82	14.2	134	Outer Membrane Lipoprotein	1.30838
JW0846	ECK0853	b0862	artQ	26	26.2	238	Integral Membrane Protein	1.31019
JW0704	ECK0703	b0714	nei	93	29.8	263	Cytoplasmic	1.31242
JW5124	ECK0935	b0944	ycbF	19	25.8	236	Periplasmic	1.31552
JW1984	ECK1995	b2002	yeeS	66	16.5	148	Cytoplasmic	1.31554
JW0133	ECK0136	b0137	yadL	24	21	201	Periplasmic	1.316
JW5158	ECK1094	b1108	ycfP	24	21.2	180	Cytoplasmic	1.31987
JW2332	ECK2329	b2335	yfcR	50	17.9	170	Periplasmic	1.32067
JW0029	ECK0032	b0031	dapB	94	28.7	273	Cytoplasmic	1.3209
JW5627	ECK3687	b4479	dgoR	129	26	229	Cytoplasmic	1.3288
JW2305	ECK2302	b2308	hisQ	8	24.6	228	Integral Membrane Protein	1.33593
JW0453	ECK0458	b0464	acrR	52	24.7	215	Cytoplasmic	1.34008
JW3188	ECK3208	b3219	yhcF	7	24.9	238	Periplasmic	1.34041
JW2343	ECK2340	b2346	vacJ	20	28	251	Outer Membrane Lipoprotein	1.34217
JW3126	ECK3145	b3157	yhbT	89	19.6	174	Cytoplasmic	1.34429
JW0669	ECK0671	b0683	fur	110	16.8	148	Cytoplasmic	1.34751
JW2878	ECK2905	b2910	zapA	98	12.6	109	Cytoplasmic	1.35383
JW3715	ECK3730	b3737	atpE	56	8.2	79	Integral Membrane Protein	1.35633
JW0472	ECK0477	b0483	ybaQ	81	13.2	113	Cytoplasmic	1.35832
JW0697	ECK0696	b0707	ybgA	23	20.2	169	Cytoplasmic	1.36474
JW2124	ECK2129	b2136	yohD	66	21.4	192	Integral Membrane Protein	1.36602
JW2081	ECK2087	b2094	gatA	14	11.6	104	Cytoplasmic	1.36913
JW3254	ECK3279	b3292	zntR	71	16.2	141	Cytoplasmic	1.37452
JW1369	ECK1370	b1375	ynaE	87	10.1	88	Cytoplasmic	1.38638
JW1610	ECK1613	b1618	uidR	94	21.8	196	Cytoplasmic	1.38929
JW3545	ECK3562	b3573	yiaI	37	17.4	157	Cytoplasmic	1.39223
JW3124	ECK3143	b3155	yhbQ	112	11.3	100	Cytoplasmic	1.3935
JW3658	ECK3673	b3681	glvG	30	23.7	212	Membrane Anchored	1.40092
JW3181	ECK3204	b3214	gltF	96	26.3	254	Periplasmic	1.40161
JW5527	ECK3123	b3135	agaA	8	17.5	167	Cytoplasmic	1.40962
JW1205	ECK1202	b1214	ychA	106	30.8	269	Cytoplasmic	1.41388
JW2451	ECK2462	b2467	yffH	73	21.7	191	Cytoplasmic	1.41516
JW5812	ECK0231	b0230	mbhA	74	27.9	256	Cytoplasmic	1.4177
JW0012	ECK0013	b0013	yaaI	59	14.5	134	Periplasmic	1.42165
JW0872	ECK0880	b0889	lrp	37	18.9	164	Cytoplasmic	1.42255
JW5514	ECK3075	b3085	ygjP	40	19.5	167	Cytoplasmic	1.42408
JW5157	ECK1091	b1105	ycfM	97	22.5	213	Outer Membrane Lipoprotein	1.42714
JW2219	ECK2218	b2225	yfaP	108	28.3	258	Periplasmic	1.42916
JW1453	ECK1452	b1458	yncI	54	27.8	248	Cytoplasmic	1.42987
JW4139	ECK4177	b4181	yjfI	76	14.9	133	Cytoplasmic	1.42995
JW2333	ECK2330	b2336	yfcS	78	27.7	250	Periplasmic	1.43184
JW1229	ECK1236	b1242	ychE	13	23.5	215	Integral Membrane Protein	1.43382
JW5464	ECK2872	b2876	yqeC	23	28.1	256	Cytoplasmic	1.43475
JW2618	ECK2633	b2637	yfjT	22	17.1	155	Periplasmic	1.43887
JW3416	ECK3435	b3451	ugpE	28	31.5	281	Integral Membrane Protein	1.44367
JW2112	ECK2116	b2124	yehS	66	18	156	Cytoplasmic	1.45487
JW5170	ECK1138	b1152	ymfP	54	23.5	220	Cytoplasmic	1.456
JW0152	ECK0155	b0156	yadR	84	12.1	114	Cytoplasmic	1.45971
JW1144	ECK1144	b1158	pin	17	20.6	184	Cytoplasmic	1.46004
JW4107	ECK4141	b4147	efp	109	20.6	188	Cytoplasmic	1.46096
JW3290	ECK3315	b3328	gspG	47	15.9	145	Membrane Anchored	1.47054
JW5409	ECK2581	b2583	yfiP	37	26	232	Cytoplasmic	1.47129
JW1897	ECK1911	b1912	pgsA	7	20.7	182	Integral Membrane Protein	1.47397
JW5356	ECK2128	b2135	yohC	16	21.7	195	Integral Membrane Protein	1.47686
JW4029	ECK4061	b4068	yjcH	54	11.7	104	Integral Membrane Protein	1.48084
JW0043	ECK0045	b0044	fixX	83	10.5	95	Cytoplasmic	1.48117
JW3184	ECK3207	b3217	yhcE	21	17.1	181	Periplasmic	1.48286
JW3586	ECK3601	b3611	yibN	48	15.6	143	Membrane Anchored	1.48385
JW2890	ECK2919	b2923	argO	19	23.2	211	Integral Membrane Protein	1.48449
JW3650	ECK3665	b3674	yidF	22	19.2	165	Cytoplasmic	1.48887
JW2921	ECK2949	b2954	yggV	95	21	197	Cytoplasmic	1.50514
JW1828	ECK1840	b1839	yebY	36	12.4	113	Periplasmic	1.5069
JW0214	ECK0225	b0224	yafK	26	28	246	Periplasmic	1.51611
JW1516	ECK1516	b1523	yneG	44	13.5	119	Cytoplasmic	1.52292
JW5030	ECK0288	b0289	yagV	18	26.6	236	Periplasmic	1.52475
JW1430	ECK1428	b1434	ydcN	75	19.7	178	Cytoplasmic	1.53343
JW0509	ECK0513	b0520	ylbF	10	29.6	271	Cytoplasmic	1.53437
JW0780	ECK0785	b0796	ybiH	97	25	223	Cytoplasmic	1.5363
JW1461	ECK1460	b1466	narW	91	26.1	231	Cytoplasmic	1.53946
JW3546	ECK3563	b3574	yiaJ	90	31	282	Cytoplasmic	1.54353
JW3175	ECK3197	b3208	mtgA	11	27.3	242	Membrane Anchored	1.54988
JW0471	ECK0476	b0482	ybaP	43	29.9	264	Cytoplasmic	1.55122
JW5366	ECK2193	b2201	ccmA	47	23	207	Cytoplasmic	1.5533
JW0377	ECK0381	b0386	proC	100	28.1	269	Cytoplasmic	1.55977
JW3478	ECK3494	b3510	hdeA	108	11.8	110	Periplasmic	1.56144
JW5095	ECK0679	b0691	ybfH	94	7.6	69	Cytoplasmic	1.56269
JW1343	ECK1346	b1349	recT	61	29.7	269	Cytoplasmic	1.56312
JW3695	ECK3710	b3717	cbrC	77	22.4	195	Cytoplasmic	1.56338
JW5823	ECK1419	b1426	ydcH	72	8.9	74	Cytoplasmic	1.56393
JW2171	ECK2177	b2183	rsuA	85	25.8	231	Cytoplasmic	1.5657
JW2475	ECK2486	b2490	hyfJ	79	15.6	137	Cytoplasmic	1.56968
JW0239	ECK0252	b0250	ykfB	60	17	155	Periplasmic	1.57104
JW2097	ECK2103	b2110	yehC	44	26.6	239	Periplasmic	1.57505
JW1449	ECK1448	b1454	yncG	16	23.3	205	Cytoplasmic	1.58041
JW0941	ECK0949	b0958	sulA	61	18.8	169	Cytoplasmic	1.5807
JW3626	ECK3641	b3651	trmH	23	25.3	229	Cytoplasmic	1.59257
JW0033	ECK0035	b0034	caiF	63	15.4	131	Cytoplasmic	1.59794
JW1662	ECK1668	b1672	ydhW	92	24.4	215	Cytoplasmic	1.59825
JW5373	ECK2252	b2258	yfbJ	10	14.1	128	Integral Membrane Protein	1.60159
JW5468	ECK2881	b2886	ygfS	97	17.5	162	Cytoplasmic	1.61179
JW2690	ECK2715	b2720	hycF	42	20.3	180	Cytoplasmic	1.6132
JW4262	ECK4289	b4300	sgcR	11	29.2	260	Cytoplasmic	1.61945
JW3001	ECK3024	b3033	yqiB	30	16.5	140	Cytoplasmic	1.62238
JW2275	ECK2274	b2280	nuoJ	83	19.9	184	Integral Membrane Protein	1.62616
JW2223	ECK2221	b2229	yfaT	26	23.7	207	Periplasmic	1.63337
JW4130	ECK4168	b4172	hfq	76	11.2	102	Cytoplasmic	1.64289
JW0516	ECK0520	b0527	ybcI	5	19.5	173	Integral Membrane Protein	1.64341
JW0184	ECK0188	b0189	rof	114	9.5	84	Cytoplasmic	1.64451
JW0613	ECK0614	b0621	dcuC	7	16.5	158	Integral Membrane Protein	1.65386
JW0348	ECK0354	b0357	frmR	92	10.3	91	Cytoplasmic	1.65736
JW2665	ECK2685	b2690	yqaB	13	20.8	188	Cytoplasmic	1.66074
JW3245	ECK3271	b3284	smg	101	18.5	157	Cytoplasmic	1.66234
JW5496	ECK2994	b3000	yghY	102	12.6	117	Cytoplasmic	1.66295
JW5461	ECK2859	b2863	ygeQ	68	29.5	264	Periplasmic	1.66385
JW3386	ECK3409	b3423	glpR	22	28	252	Cytoplasmic	1.6656
JW2974	ECK2999	b3006	exbB	15	26.3	244	Integral Membrane Protein	1.67101
JW3291	ECK3316	b3329	gspH	73	18.5	169	Membrane Anchored	1.67412
JW2570	ECK2584	b2586	yfiM	13	9.9	90	Cytoplasmic	1.68437
JW1098	ECK1098	b1112	ycfR	71	8.8	85	Periplasmic	1.68691
JW5657	ECK3539	b3552	yiaD	64	22.2	219	Outer Membrane Lipoprotein	1.69288
JW2664	ECK2684	b2689	yqaA	5	15.6	142	Integral Membrane Protein	1.6957
JW3721	ECK3737	b3743	asnC	82	16.9	152	Cytoplasmic	1.69785
JW5742	ECK4184	b4188	yjfN	104	9.9	91	Periplasmic	1.69799
JW1326	ECK1328	b1332	ynaJ	30	9.3	85	Integral Membrane Protein	1.69882
JW3108	ECK3127	b3139	agaC	2	28.6	267	Integral Membrane Protein	1.70008
JW1529	ECK1529	b1536	ydeI	101	14.1	130	Periplasmic	1.70069
JW2352	ECK2350	b2356	yfdM	67	10.3	91	Cytoplasmic	1.70098
JW4356	ECK4385	b4393	trpR	77	12.3	108	Cytoplasmic	1.70532
JW0437	ECK0441	b0447	ybaO	17	17.4	152	Cytoplasmic	1.71016
JW0749	ECK0755	b0766	ybhA	6	30.2	272	Cytoplasmic	1.71158
JW1599	ECK1602	b1607	ydgC	24	12.3	111	Integral Membrane Protein	1.71524
JW2993	ECK3016	b3025	qseB	97	24.7	219	Cytoplasmic	1.72295
JW2625	ECK2640	b2644	yfjY	37	18	160	Cytoplasmic	1.7272
JW5577	ECK3840	b3848	yigZ	66	21.7	204	Cytoplasmic	1.72957
JW1151	ECK1151	b1164	ycgZ	88	8.8	78	Cytoplasmic	1.73343
JW2357	ECK2354	b2360	yfdQ	103	30.4	274	Cytoplasmic	1.73588
JW0842	ECK0849	b0858	ybjO	33	18.5	162	Integral Membrane Protein	1.73883
JW1064	ECK1062	b1077	flgF	102	25.9	251	Periplasmic	1.74084
JW3579	ECK3594	b3604	lldR	7	29.1	258	Cytoplasmic	1.76384
JW2412	ECK2414	b2419	yfeK	77	13.7	124	Periplasmic	1.77344
JW3652	ECK3667	b3676	yidH	20	12.8	115	Integral Membrane Protein	1.77445
JW2231	ECK2229	b2237	inaA	24	25.3	216	Cytoplasmic	1.77645
JW1926	ECK1940	b1942	fliJ	90	17.3	147	Cytoplasmic	1.77737
JW2162	ECK2168	b2174	yeiU	36	26.7	237	Integral Membrane Protein	1.79048
JW1660	ECK1666	b1670	ydhU	11	29.6	261	Integral Membrane Protein	1.79896
JW1892	ECK1903	b1904	yecR	15	11.7	107	Outer Membrane Lipoprotein	1.80353
JW4024	ECK4055	b4063	soxR	82	17.1	154	Cytoplasmic	1.80751
JW2976	ECK3001	b3009	yghB	8	24.1	219	Integral Membrane Protein	1.81326
JW3446	ECK3465	b3481	nikR	80	15.1	133	Cytoplasmic	1.81547
JW5281	ECK1726	b1728	ydjM	16	22.3	196	Integral Membrane Protein	1.82487
JW4064	ECK4096	b4103	phnE	18	13.3	122	Integral Membrane Protein	1.83206
JW5177	ECK1158	b1171	ymgD	86	11.8	109	Periplasmic	1.83795
JW5491	ECK2979	b2985	yghS	36	26.3	237	Cytoplasmic	1.83911
JW0159	ECK0162	b0163	yaeH	93	15.1	128	Cytoplasmic	1.84663
JW2497	ECK2509	b2513	yfgM	50	22.1	206	Membrane Anchored	1.84719
JW2008	ECK2021	b2026	hisI	98	22.7	203	Cytoplasmic	1.85055
JW1537	ECK1537	b1544	ydfK	78	10.1	88	Cytoplasmic	1.85062
JW0234	ECK0246	b0245	ykfI	29	12.9	113	Cytoplasmic	1.85472
JW0694	ECK0693	b4514	ybfQ	58	9.5	84	Cytoplasmic	1.8549
JW1263	ECK1265	b1271	yciK	60	27.9	252	Cytoplasmic	1.85551
JW1711	ECK1720	b1722	ydiY	16	27.6	252	Periplasmic	1.86007
JW1147	ECK1147	b1160	elbA	55	12.1	107	Cytoplasmic	1.88523
JW4157	ECK4195	b4199	yjfY	94	10.1	91	Periplasmic	1.88653
JW2466	ECK2477	b2481	hyfA	75	22.1	205	Cytoplasmic	1.89138
JW2696	ECK2721	b2726	hypA	78	13.2	116	Cytoplasmic	1.89611
JW0725	ECK0724	b0735	ybgE	27	10.9	97	Integral Membrane Protein	1.89683
JW5121	ECK0925	b0934	ssuC	7	28.9	263	Integral Membrane Protein	1.89776
JW1522	ECK1522	b1529	marC	5	23.6	221	Integral Membrane Protein	1.90999
JW2903	ECK2931	b2936	yggG	60	26.8	252	Outer Membrane Lipoprotein	1.9157
JW5451	ECK2821	b2825	ppdB	23	20.5	187	Membrane Anchored	1.92097
JW5310	ECK1878	b1877	yecT	31	18.9	162	Periplasmic	1.93283
JW3570	ECK3585	b3596	yibG	19	18.1	153	Periplasmic	1.93792
JW1690	ECK1698	b1700	ydiT	84	10.7	97	Cytoplasmic	1.93902
JW5864	ECK3429	b3443	yrhA	38	15.8	137	Cytoplasmic	1.9434
JW3776	ECK3798	b3804	hemD	22	27.8	246	Cytoplasmic	1.94375
JW2627	ECK2643	b2646	ypjF	68	12.3	109	Cytoplasmic	1.95544
JW5145	ECK1016	b1028	ymdE	21	11.3	107	Cytoplasmic	1.95569
JW3965	ECK3993	b4001	yjaH	25	26.3	231	Outer Membrane Lipoprotein	1.96224
JW1886	ECK1896	b1897	otsB	45	29.1	266	Cytoplasmic	1.97195
JW2098	ECK2104	b2111	yehD	96	19	180	Periplasmic	1.97579
JW1592	ECK1595	b1600	mdtJ	37	13.1	121	Integral Membrane Protein	1.97633
JW2659	ECK2678	b2684	mprA	103	20.5	176	Cytoplasmic	1.97688
JW0397	ECK0401	b0407	yajC	41	11.9	110	Membrane Anchored	1.98016
JW1341	ECK1344	b1347	ydaC	134	7.9	69	Cytoplasmic	1.98817
JW1911	ECK1925	b1926	fliT	93	13.8	121	Cytoplasmic	1.9966
JW5180	ECK1169	b1181	ycgN	86	17.3	148	Cytoplasmic	2.0012
JW1964	ECK1978	b1983	yeeN	66	25.8	238	Cytoplasmic	2.01851
JW5251	ECK1542	b4533	ynfO	78	9	77	Cytoplasmic	2.02662
JW5698	ECK3362	b3375	frlR	53	27.8	243	Cytoplasmic	2.0292
JW1057	ECK1055	b1070	flgN	81	15.9	138	Cytoplasmic	2.03179
JW1065	ECK1063	b1078	flgG	79	27.7	260	Periplasmic	2.03701
JW5008	ECK0101	b0101	yacG	92	7.3	65	Cytoplasmic	2.06673
JW3948	ECK3976	b3985	rplJ	75	17.7	165	Cytoplasmic	2.07572
JW1870	ECK1882	b1881	cheZ	108	23.9	214	Cytoplasmic	2.08131
JW1565	ECK1567	b1573	ydfC	52	8.3	72	Cytoplasmic	2.08361
JW5267	ECK1638	b1642	slyA	90	16.3	144	Cytoplasmic	2.09158
JW5073	ECK0528	b0535	fimZ	32	23.6	210	Cytoplasmic	2.09238
JW4327	ECK4353	b4363	yjjB	11	11.9	108	Integral Membrane Protein	2.09463
JW0788	ECK0792	b0803	ybiI	105	9.7	88	Cytoplasmic	2.10254
JW1815	ECK1824	b1826	yobG	54	5.5	47	Periplasmic	2.10342
JW2372	ECK2371	b2375	yfdX	50	22.9	211	Periplasmic	2.11747
JW5454	ECK2844	b2846	yqeH	13	24.3	210	Cytoplasmic	2.12887
JW5608	ECK3749	b3755	yieP	55	26	230	Cytoplasmic	2.13163
JW1624	ECK1628	b1632	rsxE	4	24.4	231	Integral Membrane Protein	2.13437
JW1265	ECK1267	b1273	yciN	82	9.4	83	Cytoplasmic	2.17453
JW2185	ECK2189	b2197	ccmE	66	17.7	159	Periplasmic	2.17497
JW2115	ECK2119	b2127	mlrA	115	28	243	Cytoplasmic	2.17612
JW3946	ECK3974	b3983	rplK	105	14.9	142	Cytoplasmic	2.20409
JW1168	ECK1167	b1179	ycgL	108	12.4	108	Cytoplasmic	2.21278
JW5066	ECK0485	b0491	ybbM	27	28.1	259	Integral Membrane Protein	2.21317
JW3195	ECK3215	b3226	nanR	106	29.5	263	Cytoplasmic	2.24502
JW0834	ECK0841	b0850	ybjC	46	10.5	95	Integral Membrane Protein	2.24609
JW1227	ECK1234	b1239	ychG	25	22.2	196	Cytoplasmic	2.25272
JW0849	ECK0856	b0865	ybjP	70	19	171	Outer Membrane Lipoprotein	2.25457
JW3148	ECK3170	b3181	greA	87	17.6	158	Cytoplasmic	2.263
JW1547	ECK1549	b1555	ydfR	48	12.1	103	Cytoplasmic	2.29007
JW0134	ECK0137	b0138	yadM	26	20.3	189	Periplasmic	2.29803
JW5303	ECK1836	b1837	yebW	75	7.3	63	Cytoplasmic	2.30098
JW1631	ECK1635	b1639	ydhA	53	12.6	109	Outer Membrane Lipoprotein	2.3053
JW3182	ECK3205	b3215	yhcA	27	25.3	224	Periplasmic	2.31379
JW4134	ECK4172	b4176	yjeT	20	7.2	65	Integral Membrane Protein	2.31604
JW3674	ECK3689	b3697	yidA	48	29.7	270	Cytoplasmic	2.3261
JW2554	ECK2568	b2570	rseC	27	16.6	159	Integral Membrane Protein	2.3353
JW5837	ECK2081	b2085	yegR	55	11.5	105	Outer Membrane Lipoprotein	2.35118
JW1452	ECK1451	b1457	ydcD	9	18.9	160	Membrane Anchored	2.35977
JW5152	ECK1045	b1060	yceP	89	9.7	84	Cytoplasmic	2.36812
JW0010	ECK0011	b0011	yaaW	64	26.7	237	Cytoplasmic	2.37625
JW2604	ECK2620	b2624	alpA	86	8.1	70	Cytoplasmic	2.3797
JW4063	ECK4095	b4102	phnF	29	27.6	241	Cytoplasmic	2.38234
JW2702	ECK2727	b2732	ygbA	31	13.9	117	Cytoplasmic	2.38767
JW0359	ECK0364	b0367	tauC	10	29.8	275	Integral Membrane Protein	2.38946
JW0373	ECK0377	b0382	yaiB	84	9.9	86	Cytoplasmic	2.39996
JW2292	ECK2289	b2295	yfbV	39	17.2	151	Integral Membrane Protein	2.40687
JW0640	ECK0638	b0645	ybeR	12	27.7	235	Cytoplasmic	2.40935
JW5736	ECK4138	b4144	yjeI	88	11.9	117	Outer Membrane Lipoprotein	2.41177
JW5846	ECK2857	b2859	ygeO	10	16.4	141	Cytoplasmic	2.41775
JW5053	ECK0375	b0380	yaiZ	72	8.1	70	Integral Membrane Protein	2.4257
JW1715	ECK1724	b1726	yniB	41	20.3	178	Integral Membrane Protein	2.42996
JW2205	ECK2210	b2217	rcsB	90	23.6	216	Cytoplasmic	2.44305
JW4193	ECK4229	b4234	yjgA	82	21.3	183	Cytoplasmic	2.44987
JW1059	ECK1057	b1072	flgA	12	23.5	219	Periplasmic	2.45506
JW5298	ECK1825	b4536	yobH	58	8.5	79	Membrane Anchored	2.47392
JW0770	ECK0776	b0787	ybhM	67	26.1	237	Integral Membrane Protein	2.48142
JW2695	ECK2720	b2725	hycA	97	17.6	153	Cytoplasmic	2.49387
JW4246	ECK4276	b4286	yjhV	43	15.1	137	Cytoplasmic	2.50435
JW4039	ECK4071	b4078	yjcO	83	25	229	Periplasmic	2.50622
JW0109	ECK0112	b0113	pdhR	4	29.4	254	Cytoplasmic	2.5083
JW2232	ECK2230	b2238	yfaH	57	7.5	68	Cytoplasmic	2.51263
JW4032	ECK4064	b4071	nrfB	16	20.7	188	Periplasmic	2.5224
JW0026	ECK0029	b0028	fkpB	110	16.1	149	Cytoplasmic	2.5307
JW2193	ECK2197	b2205	napG	20	24.9	231	Periplasmic	2.53631
JW3892	ECK3913	b3921	yiiR	50	16.5	146	Integral Membrane Protein	2.54104
JW3694	ECK3709	b3716	yieI	26	16.7	155	Integral Membrane Protein	2.5575
JW2992	ECK3015	b3024	ygiW	29	14	130	Periplasmic	2.55889
JW4163	ECK4201	b4205	ytfA	26	12.2	108	Cytoplasmic	2.5641
JW1149	ECK1149	b1162	ycgE	36	28.2	243	Cytoplasmic	2.58296
JW3231	ECK3250	b3263	yhdU	82	7.2	59	Membrane Anchored	2.58576
JW2752	ECK2775	b2781	mazG	89	30.4	263	Cytoplasmic	2.59272
JW5412	ECK2599	b2602	yfiL	59	13.2	121	Outer Membrane Lipoprotein	2.59596
JW0696	ECK0695	b0706	ybfD	23	28.8	253	Cytoplasmic	2.60961
JW0282	ECK0287	b0288	ykgJ	33	11.8	109	Periplasmic	2.61113
JW0643	ECK0641	b0648	ybeU	12	27	235	Cytoplasmic	2.61335
JW5611	ECK3732	b3739	atpI	35	13.6	126	Integral Membrane Protein	2.62145
JW1987	ECK1998	b2005	yeeV	92	13.9	124	Cytoplasmic	2.62297
JW5037	ECK0300	b0300	ykgA	14	27	228	Cytoplasmic	2.6391
JW2150	ECK2156	b2163	yeiL	24	25.3	219	Cytoplasmic	2.6696
JW1881	ECK1893	b1892	flhD	88	13.6	119	Cytoplasmic	2.67365
JW2106	ECK2110	b4541	yehK	92	12.6	105	Cytoplasmic	2.67973
JW3749	ECK3768	b3776	yifO	10	10.7	91	Cytoplasmic	2.68544
JW3790	ECK3811	b3817	yigF	26	14.5	126	Integral Membrane Protein	2.68914
JW0693	ECK0692	b0704	ybfC	48	21.9	189	Periplasmic	2.69689
JW1494	ECK1493	b1499	ydeO	61	28.7	253	Cytoplasmic	2.69994
JW5459	ECK2855	b2857	ygeM	72	16.7	143	Cytoplasmic	2.71225
JW1166	ECK1165	b1177	ycgJ	78	13.4	122	Periplasmic	2.72063
JW2864	ECK2891	b2896	ygfX	33	16.1	135	Membrane Anchored	2.72098
JW3037	ECK3055	b3065	rpsU	100	8.5	71	Cytoplasmic	2.74892
JW3690	ECK3705	b3712	yieE	8	28.2	253	Cytoplasmic	2.75398
JW0167	ECK0171	b0172	frr	110	20.6	185	Cytoplasmic	2.75684
JW1560	ECK1562	b1568	ydfX	86	11	96	Cytoplasmic	2.76664
JW1441	ECK1440	b1446	ydcY	103	8.8	77	Cytoplasmic	2.78636
JW5706	ECK3317	b3330	gspI	61	13.9	125	Periplasmic	2.80542
JW3461	ECK3479	b3494	yhiO	58	13	111	Integral Membrane Protein	2.81043
JW5096	ECK0682	b0694	kdpE	78	25.3	225	Cytoplasmic	2.83719
JW5801	ECK4386	b4394	yjjX	70	18.2	170	Cytoplasmic	2.84084
JW5426	ECK2651	b2657	yqaC	8	22.9	263	Cytoplasmic	2.85279
JW1137	ECK1137	b1151	ymfO	10	17.6	157	Cytoplasmic	2.8625
JW1985	ECK1996	b2003	yeeT	23	8.4	73	Cytoplasmic	2.88204
JW2800	ECK2828	b2832	ygdQ	17	26.1	237	Integral Membrane Protein	2.92295
JW4037	ECK4069	b4076	nrfG	65	22.8	198	Outer Membrane Lipoprotein	2.92753
JW5440	ECK2764	b2769	ygcQ	52	30.3	286	Cytoplasmic	2.93756
JW1667	ECK1673	b1677	lpp	58	8.3	78	Outer Membrane Lipoprotein	2.93943
JW3532	ECK3549	b4553	ysaB	36	11.3	99	Outer Membrane Lipoprotein	2.94234
JW4350	ECK4379	b4387	ytjB	63	24.1	214	Membrane Anchored	2.97216
JW0091	ECK0094	b0093	ftsQ	24	31.4	276	Membrane Anchored	2.98434
JW5835	ECK2012	b2017	yefM	84	9.3	83	Cytoplasmic	2.99469
JW5328	ECK2000	b4538	yoeF	14	13	118	Cytoplasmic	3.02107
JW2374	ECK2373	b2377	yfdY	59	8.9	80	Integral Membrane Protein	3.07544
JW2190	ECK2194	b2202	napC	14	23.1	200	Periplasmic with N-terminal Membrane Anchor	3.07638
JW1127	ECK1127	b1141	ymfG	135	9.3	81	Cytoplasmic	3.08636
JW1353	ECK1356	b1358	ydaT	88	15.7	140	Cytoplasmic	3.12151
JW3661	ECK3676	b3684	yidP	5	27.3	238	Cytoplasmic	3.18566
JW0487	ECK0492	b0498	ybbC	49	14.1	122	Outer Membrane Lipoprotein	3.19724
JW1271	ECK1274	b1279	yciS	36	11.3	102	Integral Membrane Protein	3.21458
JW5235	ECK1449	b1455	yncH	36	8.3	70	Cytoplasmic	3.22182
JW3397	ECK3420	b3434	yhgN	37	21.5	197	Integral Membrane Protein	3.23775
JW1636	ECK1640	b1644	ydhJ	27	31.5	285	Membrane Anchored	3.24435
JW4253	ECK4283	b4293	fecI	16	19.5	173	Cytoplasmic	3.27127
JW3021	ECK3038	b3049	glgS	90	7.9	66	Cytoplasmic	3.27401
JW5362	ECK2165	b2171	yeiP	92	21.5	190	Cytoplasmic	3.28868
JW5255	ECK1550	b1556	essQ	17	7.7	71	Integral Membrane Protein	3.30267
JW4242	ECK4272	b4282	yjhE	15	8.7	82	Integral Membrane Protein	3.33018
JW5383	ECK2347	b2353	tfaS	101	11	100	Cytoplasmic	3.3374
JW0668	ECK0670	b0682	ybfN	78	12	108	Outer Membrane Lipoprotein	3.4225
JW5361	ECK2164	b4502	yeiW	83	8.9	84		3.43691
JW0216	ECK0227	b0226	dinJ	83	9.4	86	Cytoplasmic	3.43778
JW3945	ECK3973	b3982	nusG	73	20.5	181	Cytoplasmic	3.43942
JW1728	ECK1737	b1739	osmE	99	12	112	Outer Membrane Lipoprotein	3.44731
JW4282	ECK4310	b4319	fimG	73	17.3	167	Periplasmic	3.46908
JW3074	ECK3094	b3103	yhaH	9	14.3	121	Integral Membrane Protein	3.49271
JW0448	ECK0453	b0459	maa	20	20.1	183	Cytoplasmic	3.50999
JW1659	ECK1665	b1669	ydhT	25	29.3	270	Cytoplasmic	3.51645
JW2614	ECK2629	b2633	yfjQ	12	31.2	273	Cytoplasmic	3.53271
JW5669	ECK3493	b3509	hdeB	63	12	108	Periplasmic	3.56073
JW0543	ECK0545	b0554	essD	15	7.8	71	Integral Membrane Protein	3.62607
JW5429	ECK2697	b2702	srlA	17	20.6	187	Integral Membrane Protein	3.63761
JW1935	ECK1949	b1951	rcsA	32	23.5	207	Cytoplasmic	3.64991
JW1298	ECK1300	b1305	pspB	63	8.8	74	Membrane Anchored	3.65014
JW0676	ECK0677	b0689	ybfP	52	18.3	164	Outer Membrane Lipoprotein	3.70527
JW2971	ECK2996	b3002	yqhA	15	18.6	164	Integral Membrane Protein	3.72346
JW3235	ECK3254	b3267	yhdV	30	7.4	73	Outer Membrane Lipoprotein	3.73323
JW3978	ECK4010	b4018	iclR	21	29.7	274	Cytoplasmic	3.7388
JW0622	ECK0620	b0627	tatE	127	7	67	Membrane Anchored	3.75444
JW2645	ECK2664	b2670	ygaW	12	16.9	149	Integral Membrane Protein	3.7773
JW0947	ECK0955	b0964	yccT	60	24.6	220	Periplasmic	3.77874
JW3053	ECK3072	b3082	ygjM	85	15	138	Cytoplasmic	3.82773
JW5166	ECK1124	b1138	ymfE	8	27.6	234	Integral Membrane Protein	3.83985
JW3783	ECK3805	b3810	yigA	18	26.7	235	Cytoplasmic	3.8443
JW2186	ECK2190	b2198	ccmD	67	7.7	69	Membrane Anchored	3.8831
JW5718	ECK4052	b4060	yjcB	46	10.3	93	Integral Membrane Protein	3.89396
JW5533	ECK3159	b3170	yhbC	111	16.6	150	Cytoplasmic	3.95166
JW5005	ECK0066	b0065	yabI	18	28.2	254	Integral Membrane Protein	3.97893
JW2088	ECK2094	b2101	yegW	25	28.2	248	Cytoplasmic	3.98486
JW2598	ECK2613	b2617	smpA	44	12.3	113	Outer Membrane Lipoprotein	4.01299
JW5215	ECK1375	b4529	ydbJ	24	8.7	88	Outer Membrane Lipoprotein	4.01965
JW1732	ECK1741	b1743	spy	104	18.2	161	Periplasmic	4.0414
JW2420	ECK2422	b2427	yfeT	25	31.2	285	Cytoplasmic	4.07092
JW1796	ECK1805	b1807	yeaZ	101	25.1	231	Cytoplasmic	4.09236
JW1795	ECK1804	b1806	yeaY	26	20.9	193	Outer Membrane Lipoprotein	4.09327
JW1139	ECK1139	b1153	ymfQ	12	21.6	194	Cytoplasmic	4.11252
JW0242	ECK0254	b0252	yafZ	9	31	273	Cytoplasmic	4.11505
JW1136	ECK1136	b1150	ymfR	16	6.4	60	Integral Membrane Protein	4.11547
JW2995	ECK3018	b3027	ygiZ	27	13.2	110	Integral Membrane Protein	4.11675
JW5797	ECK4358	b4567	yjjZ	20	8.7	78	Integral Membrane Protein	4.13447
JW2413	ECK2415	b2420	yfeS	30	28.2	244	Cytoplasmic	4.15954
JW5643	ECK3628	b3638	yicR	28	25.3	222	Cytoplasmic	4.19028
JW4149	ECK4187	b4191	ulaR	13	27.6	251	Cytoplasmic	4.21176
JW1039	ECK1037	b1051	msyB	91	14.2	124	Cytoplasmic	4.2237
JW1156	ECK1156	b4520	ymgF	25	8.2	72	Integral Membrane Protein	4.22553
JW3432	ECK3451	b3467	yhhM	75	13.5	119	Membrane Anchored	4.22632
JW2831	ECK2858	b2862	ygeP	105	11.3	99	Cytoplasmic	4.25434
JW5663	ECK3522	b3537	bcsF	68	7.4	63	Membrane Anchored	4.26112
JW1133	ECK1133	b1147	ymfL	21	20.7	189	Cytoplasmic	4.29375
JW1468	ECK1466	b1472	yddL	48	10.7	96	Periplasmic	4.3266
JW5516	ECK3088	b3097	yqjC	80	13.9	122	Periplasmic	4.37797
JW4119	ECK4154	b4158	yjeO	57	12.6	104	Integral Membrane Protein	4.37954
JW0276	ECK0281	b0282	yagP	19	15.4	136	Cytoplasmic	4.38152
JW3100	ECK3119	b3131	agaR	81	29.5	269	Cytoplasmic	4.38267
JW0728	ECK0727	b0738	tolR	24	15.4	142	Membrane Anchored	4.40349
JW0225	ECK0236	b0235	ykfJ	17	9.8	88	Cytoplasmic	4.41652
JW1635	ECK1639	b1643	ydhI	44	8.9	78	Integral Membrane Protein	4.43811
JW2464	ECK2475	b2479	gcvR	127	20.7	190	Cytoplasmic	4.44537
JW1212	ECK1215	b1221	narL	102	23.9	216	Cytoplasmic	4.45726
JW3534	ECK3551	b3562	yiaA	59	16.1	145	Integral Membrane Protein	4.49016
JW5460	ECK2856	b2858	ygeN	95	10.4	90	Cytoplasmic	4.52846
JW5816	ECK0673	b0685	ybfE	103	11.3	97	Cytoplasmic	4.53116
JW1899	ECK1913	b1914	uvrY	75	23.9	218	Cytoplasmic	4.56756
JW0206	ECK0217	b0217	yafT	61	29.6	261	Outer Membrane Lipoprotein	4.57271
JW5450	ECK2820	b2824	ygdB	7	15	135	Periplasmic	4.59803
JW2356	ECK2353	b2359	yfdP	82	16.5	148	Cytoplasmic	4.59999
JW4069	ECK4101	b4108	phnA	102	12.3	111	Cytoplasmic	4.60637
JW1274	ECK1277	b1282	yciH	110	11.4	108	Cytoplasmic	4.63472
JW3067	ECK3087	b3096	yqjB	15	14.2	127	Membrane Anchored	4.66327
JW0403	ECK0407	b0413	ybaD	107	17.2	149	Cytoplasmic	4.68424
JW4161	ECK4199	b4203	rplI	84	15.8	149	Cytoplasmic	4.68787
JW1695	ECK1703	b1705	ydiE	130	7.1	63	Cytoplasmic	4.73259
JW0695	ECK0694	b0705	ybfL	16	40	228	Cytoplasmic	4.83966
JW3027	ECK3045	b3055	htrG	13	23.1	206	Membrane Anchored	4.84896
JW0526	ECK0531	b0539	ybcC	7	10.5	87	Cytoplasmic	5.01054
JW1442	ECK1441	b1447	ydcZ	14	15.8	149	Integral Membrane Protein	5.01134
JW1591	ECK1594	b1599	mdtI	15	11.7	109	Integral Membrane Protein	5.01138
JW1031	ECK1030	b1044	ymdA	37	11.2	103	Periplasmic	5.08115
JW2276	ECK2275	b2281	nuoI	72	20.5	180	Cytoplasmic	5.10286
JW1116	ECK1116	b1130	phoP	87	25.5	223	Cytoplasmic	5.15463
JW0889	ECK0897	b0906	ycaP	27	26.3	230	Integral Membrane Protein	5.18025
JW5829	ECK1716	b1718	infC	114	20.5	180	Cytoplasmic	5.20672
JW3225	ECK3244	b3257	yhdT	43	9.1	80	Integral Membrane Protein	5.29788
JW0555	ECK0558	b0566	envY	25	29	253	Cytoplasmic	5.31147
JW3936	ECK3956	b3964	yijD	22	13	119	Integral Membrane Protein	5.34133
JW3390	ECK3413	b3427	yzgL	30	10.1	93	Integral Membrane Protein	5.34168
JW0560	ECK0563	b0571	cusR	79	25.4	227	Cytoplasmic	5.36063
JW3651	ECK3666	b3675	yidG	21	13.8	120	Integral Membrane Protein	5.37193
JW4261	ECK4288	b4299	yjhI	8	29.9	262	Cytoplasmic	5.37523
JW2283	ECK2282	b2288	nuoA	49	16.4	147	Integral Membrane Protein	5.48735
JW1551	ECK1553	b1559	ydfT	40	27.9	250	Cytoplasmic	5.49086
JW4292	ECK4320	b4329	yjiG	2	16.2	153	Integral Membrane Protein	5.51416
JW1850	ECK1862	b1861	ruvA	94	22.1	203	Cytoplasmic	5.53239
JW1900	ECK1914	b1915	yecF	105	8.2	74	Cytoplasmic	5.54554
JW1360	ECK1364	b1366	ydaY	77	13.5	119	Cytoplasmic	5.59921
JW0489	ECK0494	b0500	ybbD	46	10	86	Membrane Anchored	5.65874
JW0546	ECK0549	b0557	borD	33	10.4	97	Outer Membrane Lipoprotein	5.74714
JW3907	ECK3928	b3936	rpmE	66	7.9	70	Cytoplasmic	5.81323
JW3716	ECK3731	b3738	atpB	7	30.3	271	Integral Membrane Protein	5.9183
JW5384	ECK2349	b2355	yfdL	12	18.2	172	Cytoplasmic	6.02468
JW0939	ECK0947	b0956	ycbG	92	17.7	150	Cytoplasmic	6.08067
JW1367	ECK1368	b1373	tfaR	113	21.3	191	Cytoplasmic	6.08944
JW2350	ECK2348	b2354	yfdK	91	16.4	146	Cytoplasmic	6.09898
JW5783	ECK4321	b4330	yjiH	17	23.8	227	Integral Membrane Protein	6.11013
JW2366	ECK2365	b2369	evgA	108	22.7	204	Cytoplasmic	6.13529
JW1539	ECK1539	b1546	tfaQ	88	21.3	191	Cytoplasmic	6.15341
JW2982	ECK3006	b3014	yqhH	18	9.5	85	Outer Membrane Lipoprotein	6.19189
JW0942	ECK0950	b0959	yccR	33	24.1	209	Cytoplasmic	6.19382
JW0531	ECK0534	b0543	emrE	7	11.9	110	Integral Membrane Protein	6.28161
JW0302	ECK0308	b0310	ykgH	25	25.6	222	Integral Membrane Protein	6.30516
JW3524	ECK3542	b3555	yiaG	92	11	96	Cytoplasmic	6.31739
JW5035	ECK0296	b0296	ykgM	72	9.9	87	Cytoplasmic	6.40664
JW0457	ECK0462	b0468	ybaN	16	14.8	125	Integral Membrane Protein	6.50325
JW5359	ECK2138	b2145	yeiS	57	9.3	79	Integral Membrane Protein	6.52236
JW5067	ECK0486	b0492	ybbN	75	31.7	284	Cytoplasmic	6.5577
JW2889	ECK2918	b2922	yggE	111	26.6	246	Periplasmic	6.57094
JW5065	ECK0482	b0488	ybbJ	12	16.8	151	Integral Membrane Protein	6.58291
JW5172	ECK1143	b1157	stfE	51	19.3	178	Cytoplasmic	6.61125
JW2181	ECK2185	b2193	narP	78	23.5	215	Cytoplasmic	6.62542
JW4302	ECK4330	b4339	yjiQ	19	21.7	186	Cytoplasmic	6.62689
JW2355	ECK2352	b2358	yfdO	37	14.4	122	Cytoplasmic	6.63339
JW2457	ECK2468	b4547	ypfN	71	8.1	66	Membrane Anchored	6.67064
JW1183	ECK1182	b1194	ycgR	39	27.8	244	Cytoplasmic	6.67424
JW5654	ECK3552	b3563	yiaB	38	12.5	113	Integral Membrane Protein	6.69247
JW5448	ECK2805	b2809	ygdI	120	8.2	75	Outer Membrane Lipoprotein	6.70859
JW5683	ECK3450	b3466	yhhL	47	10.2	89	Integral Membrane Protein	6.71727
JW3944	ECK3972	b3981	secE	8	13.6	127	Integral Membrane Protein	6.74555
JW3160	ECK3182	b3193	yrbD	60	19.5	183	Periplasmic	6.77794
JW5607	ECK3756	b4480	hdfR	6	31.7	279	Cytoplasmic	6.78177
JW2129	ECK2134	b2141	yohJ	16	14.6	132	Integral Membrane Protein	6.79337
JW5858	ECK3688	b3696	yidX	54	24.2	218	Outer Membrane Lipoprotein	6.80245
JW2196	ECK2200	b2208	napF	12	18	164	Cytoplasmic	6.842
JW2989	ECK3012	b3021	ygiT	46	14.7	131	Cytoplasmic	6.86013
JW3022	ECK3039	b3050	yqiJ	12	23.1	209	Integral Membrane Protein	6.89761
JW1006	ECK1011	b1021	ycdP	10	16.1	137	Integral Membrane Protein	6.89824
JW2891	ECK2920	b2924	mscS	42	30.9	286	Integral Membrane Protein	6.91319
JW1060	ECK1058	b1073	flgB	94	15.2	138	Periplasmic	6.93289
JW3253	ECK3278	b4550	yhdL	136	8.2	72	Cytoplasmic	6.96215
JW0832	ECK0839	b0848	ybjM	53	14.2	125	Integral Membrane Protein	6.96612
JW5153	ECK1064	b1079	flgH	25	24.6	232	Outer Membrane Lipoprotein	7.00264
JW1300	ECK1302	b1307	pspD	35	8	73	Cytoplasmic	7.00792
JW1906	ECK1920	b1921	fliZ	23	21.6	183	Cytoplasmic	7.05413
JW1131	ECK1131	b1145	ymfK	100	25.1	224	Cytoplasmic	7.1583
JW1062	ECK1060	b1075	flgD	106	23.5	231	Periplasmic	7.20793
JW5213	ECK1361	b4528	rzoR	88	6.8	61	Outer Membrane Lipoprotein	7.23713
JW3709	ECK3724	b3731	atpC	120	15.1	139	Cytoplasmic	7.24649
JW5259	ECK1581	b1586	ynfD	79	10.5	101	Periplasmic	7.27594
JW0674	ECK0675	b0687	seqA	13	20.3	181	Cytoplasmic	7.29845
JW1921	ECK1935	b1937	fliE	62	11.1	104	Cytoplasmic	7.30089
JW5815	ECK0553	b0561	tfaD	87	21.2	187	Cytoplasmic	7.343
JW1184	ECK1183	b1195	ymgE	16	8.8	84	Integral Membrane Protein	7.47034
JW5875	ECK2281	b2287	nuoB	78	25	220	Cytoplasmic	7.4754
JW1664	ECK1670	b1674	ydhY	32	22.3	208	Cytoplasmic	7.54631
JW3559	ECK3576	b3587	yiaW	21	12.4	107	Integral Membrane Protein	7.55119
JW2676	ECK2702	b2707	srlR	50	28.2	257	Cytoplasmic	7.58419
JW5212	ECK1360	b1362	rzpR	103	11.1	99	Cytoplasmic	7.62214
JW4003	ECK4035	b4043	lexA	97	22.3	202	Cytoplasmic	7.63482
JW0298	ECK0304	b0305	ykgD	14	31.4	284	Cytoplasmic	7.71672
JW5763	ECK4266	b4560	yjgX	50	8.7	119	Cytoplasmic	7.75224
JW0193	ECK0197	b0197	metQ	86	29.4	271	Membrane Lipoprotein	7.77124
JW5413	ECK2605	b2608	rimM	107	20.6	182	Cytoplasmic	7.79701
JW1142	ECK1142	b1156	tfaE	113	21.6	200	Cytoplasmic	7.84794
JW3475	ECK3491	b3507	yhiF	45	20.4	176	Cytoplasmic	7.87328
JW5080	ECK0548	b4510	rzoD	147	6.7	60	Outer Membrane Lipoprotein	7.96395
JW1946	ECK1961	b1963	yedR	43	13.8	121	Integral Membrane Protein	8.02566
JW1538	ECK1538	b1545	pinQ	22	21.8	196	Cytoplasmic	8.04633
JW0320	ECK0326	b0328	yahN	45	24.8	223	Integral Membrane Protein	8.12623
JW3252	ECK3277	b3291	mscL	67	14.9	136	Integral Membrane Protein	8.13399
JW5385	ECK2351	b2357	yfdN	77	18.8	164	Cytoplasmic	8.15295
JW3368	ECK3392	b3405	ompR	87	27.3	239	Cytoplasmic	8.18014
JW3526	ECK3544	b4455	hokA	110	6	50	Membrane Anchored	8.18996
JW3071	ECK3091	b3100	yqjK	31	11.8	99	Membrane Anchored	8.19822
JW4162	ECK4200	b4204	yjfZ	14	29.7	264	Cytoplasmic	8.27966
JW0258	ECK0266	b4505	ykgN	12	12.8	112	Cytoplasmic	8.29188
JW2551	ECK2565	b2567	rnc	117	25.5	226	Cytoplasmic	8.33354
JW5517	ECK3098	b3107	yhaL	106	6	54	Cytoplasmic	8.35138
JW2064	ECK2075	b2079	baeR	74	27.6	240	Cytoplasmic	8.40941
JW1891	ECK1901	b4537	yecJ	106	9.1	83	Cytoplasmic	8.43499
JW5178	ECK1159	b1172	ymgG	99	8.4	91	Membrane Anchored	8.44053
JW5558	ECK3906	b4484	cpxP	105	18.9	166	Periplasmic	8.45058
JW2599	ECK2614	b2618	yfjF	102	10.8	96	Cytoplasmic	8.45955
JW1706	ECK1714	b1716	rplT	100	13.5	118	Cytoplasmic	8.4823
JW5633	ECK3680	b3688	yidQ	114	11.8	110	Outer Membrane Lipoprotein	8.56469
JW5002	ECK0017	b4412	hokC	32	5.5	50	Periplasmic	8.58623
JW1128	ECK1128	b1142	ymfH	54	11	103	Integral Membrane Protein	8.60552
JW2431	ECK2433	b2438	yffI	80	17.9	166	Cytoplasmic	8.66673
JW2718	ECK2743	b2748	ftsB	26	11.6	103	Membrane Anchored	8.71056
JW1720	ECK1729	b1731	cedA	108	10.2	87	Cytoplasmic	8.7218
JW5225	ECK1412	b4428	hokB	42	5.6	49	Membrane Anchored	8.73871
JW0187	ECK0191	b0191	yaeJ	109	15.6	140	Cytoplasmic	8.79959
JW4077	ECK4109	b4116	adiY	21	29	253	Cytoplasmic	8.8114
JW5539	ECK3222	b3233	yhcB	83	14.9	132	Membrane Anchored	8.86834
JW1196	ECK1193	b1205	ychH	73	10.5	92	Integral Membrane Protein	8.89609
JW1368	ECK1369	b1374	pinR	70	21.9	196	Cytoplasmic	8.93015
JW4288	ECK4316	b4325	yjiC	25	30.6	276	Cytoplasmic	8.96571
JW1808	ECK1817	b1819	manZ	30	31.3	286	Integral Membrane Protein	8.96849
JW5796	ECK4354	b4364	yjjP	16	28	256	Integral Membrane Protein	9.03791
JW0594	ECK0595	b0601	ybdM	71	23.9	209	Cytoplasmic	9.07518
JW3042	ECK3061	b3071	yqjI	61	23.4	207	Cytoplasmic	9.09748
JW5136	ECK0996	b4518	ymdF	91	5.9	57	Cytoplasmic	9.13842
JW3142	ECK3164	b3175	secG	49	11.4	110	Integral Membrane Protein	9.14594
JW0456	ECK0461	b0467	priC	78	20.4	175	Cytoplasmic	9.15114
JW0461	ECK0466	b0472	recR	84	21.9	201	Cytoplasmic	9.25635
JW2545	ECK2559	b2561	yfhH	35	30.7	282	Cytoplasmic	9.39379
JW0345	ECK0351	b0354	yaiL	81	19.9	179	Cytoplasmic	9.4705
JW1814	ECK1823	b1825	yebO	46	10.8	95	Membrane Anchored	9.5279
JW5063	ECK0452	b0458	ylaC	61	18.2	156	Integral Membrane Protein	9.55699
JW5084	ECK0574	b4415	hokE	52	5.6	50	Membrane Anchored	9.5611
JW3549	ECK3566	b3577	yiaM	14	17.5	157	Integral Membrane Protein	9.58565
JW1130	ECK1130	b1144	ymfJ	47	11.5	102	Cytoplasmic	9.60922
JW5209	ECK1351	b1353	sieB	14	19.2	162	Integral Membrane Protein	9.62645
JW0400	ECK0404	b0410	yajD	108	13.4	115	Cytoplasmic	9.75976
JW3949	ECK3977	b3986	rplL	99	12.3	121	Cytoplasmic	9.81269
JW4074	ECK4106	b4113	basR	92	25	222	Cytoplasmic	9.83831
JW1251	ECK1253	b1259	yciG	92	6	59	Cytoplasmic	9.85262
JW3883	ECK3905	b3912	cpxR	119	26.3	232	Cytoplasmic	9.90252
JW3119	ECK3138	b3150	yraP	96	20	191	Outer Membrane Lipoprotein	9.94418
JW1525	ECK1525	b1532	marB	61	7.5	72	Periplasmic	9.95295
JW1558	ECK1560	b1566	flxA	93	12.2	110	Cytoplasmic	9.95932
JW3714	ECK3729	b3736	atpF	20	17.2	156	Membrane Anchored	10.0456
JW5619	ECK3702	b3709	tnaB	6	16.3	148	Integral Membrane Protein	10.0692
JW3098	ECK3117	b3129	sohA	104	12.3	111	Cytoplasmic	10.0966
JW5505	ECK3033	b3042	yqiC	111	11.3	96	Cytoplasmic	10.2827
JW1989	ECK2001	b2007	yeeX	9	15.1	131	Cytoplasmic	10.3465
JW2308	ECK2305	b2311	ubiX	22	20.7	189	Cytoplasmic	10.7258
JW3172	ECK3194	b3205	yhbJ	39	32.5	284	Cytoplasmic	10.7355
JW5322	ECK1965	b1969	yedW	105	25	223	Cytoplasmic	10.7872
JW3484	ECK3501	b3516	gadX	31	31.5	274	Cytoplasmic	10.7956
JW0903	ECK0911	b0920	ycbC	25	28.6	259	Integral Membrane Protein	10.8003
JW1023	ECK1026	b1040	csgD	20	24.9	216	Cytoplasmic	10.8239
JW2689	ECK2714	b2719	hycG	46	28	255	Membrane Anchored	10.8281
JW5670	ECK3492	b3508	yhiD	29	23.2	215	Integral Membrane Protein	10.8294
JW4036	ECK4068	b4075	nrfF	20	14.5	127	Membrane Anchored	10.8736
JW3091	ECK3109	b3120	yhaB	9	20.6	179	Cytoplasmic	10.9162
JW2268	ECK2267	b2273	yfbN	41	28	238	Cytoplasmic	10.9286
JW0255	ECK0265	b0263	afuB	31	13.1	120	Integral Membrane Protein	11.0067
JW3356	ECK3380	b3393	yrfB	20	16.8	146	Membrane Anchored	11.0193
JW2393	ECK2392	b2398	yfeC	10	12.7	114	Cytoplasmic	11.0649
JW0370	ECK0374	b0379	yaiY	40	11.4	102	Integral Membrane Protein	11.1261
JW4361	ECK4390	b4398	creB	86	26.1	229	Cytoplasmic	11.1875
JW3713	ECK3728	b3735	atpH	89	19.3	177	Cytoplasmic	11.2249
JW4329	ECK4355	b4365	yjjQ	17	27	241	Cytoplasmic	11.2251
JW0188	ECK0192	b0192	nlpE	113	25.8	236	Outer Membrane Lipoprotein	11.2252
JW0488	ECK0493	b0499	ylbH	23	26.9	236	Cytoplasmic	11.2432
JW5054	ECK0379	b0384	psiF	44	11.7	106	Periplasmic	11.2539
JW2791	ECK2819	b2823	ppdC	24	12	107	Membrane Anchored	11.3514
JW3109	ECK3128	b3140	agaD	5	29	263	Integral Membrane Protein	11.3678
JW2947	ECK2975	b2980	glcC	20	28.8	254	Cytoplasmic	11.4267
JW0222	ECK0233	b0232	yafN	57	11.2	97	Cytoplasmic	11.4469
JW5404	ECK2519	b2522	sseB	131	28.6	258	Cytoplasmic	11.5222
JW2394	ECK2393	b2399	yfeD	15	14.9	130	Cytoplasmic	11.5813
JW0494	ECK0499	b0506	allR	20	29.2	271	Cytoplasmic	11.6637
JW2643	ECK2662	b2668	ygaP	28	18.6	174	Integral Membrane Protein	11.713
JW2833	ECK2861	b2865	ygeR	58	26.6	251	Outer Membrane Lipoprotein	11.7617
JW3653	ECK3668	b3677	yidI	28	15.7	149	Integral Membrane Protein	11.7826
JW4233	ECK4265	b4274	yjgW	43	13.1	111	Cytoplasmic	11.8664
JW2379	ECK2378	b2382	ypdC	18	32.3	285	Cytoplasmic	11.894
JW1152	ECK1152	b1165	ymgA	96	10.3	90	Cytoplasmic	11.9277
JW0383	ECK0387	b0392	ykiA	113	10.6	93	Cytoplasmic	11.9352
JW0744	ECK0750	b0761	modE	115	28.2	262	Cytoplasmic	11.9788
JW2444	ECK2455	b2460	eutQ	89	25.4	233	Cytoplasmic	12.0278
JW3223	ECK3242	b3255	accB	95	16.7	156	Cytoplasmic	12.1347
JW0612	ECK0613	b0620	citB	88	25.4	226	Cytoplasmic	12.3084
JW3426	ECK3445	b3461	rpoH	94	32.4	284	Cytoplasmic	12.3343
JW3663	ECK3678	b3686	ibpB	128	16.1	142	Cytoplasmic	12.3607
JW2557	ECK2571	b2573	rpoE	101	21.7	191	Cytoplasmic	12.3687
JW5525	ECK3108	b3119	tdcR	75	8.6	72	Cytoplasmic	12.3742
JW3488	ECK3505	b3520	yhjB	25	22.6	200	Cytoplasmic	12.3746
JW5154	ECK1070	b1085	yceQ	21	12.1	106	Cytoplasmic	12.3929
JW1674	ECK1680	b1684	sufA	86	13.3	122	Cytoplasmic	12.4212
JW2615	ECK2630	b2634	yfjR	30	26.6	233	Cytoplasmic	12.4258
JW4364	ECK4393	b4401	arcA	90	27.3	238	Cytoplasmic	12.462
JW5770	ECK4271	b4281	yjhD	8	8.8	116	Cytoplasmic	12.4842
JW3830	ECK3850	b3858	yihD	109	10.3	89	Cytoplasmic	12.6428
JW5647	ECK3584	b3595	yibJ	71	26.4	233	Cytoplasmic	12.6621
JW4182	ECK4219	b4223	yzfA	88	10.6	89	Cytoplasmic	12.7814
JW3263	ECK3288	b3301	rplO	64	15	144	Cytoplasmic	12.8012
JW0273	ECK0278	b0279	yagM	21	32.7	284	Cytoplasmic	12.8464
JW5458	ECK2853	b2855	ygeK	28	16.6	147	Cytoplasmic	13.0373
JW3449	ECK3467	b3483	yhhH	52	14.5	127	Membrane Anchored	13.0405
JW0980	ECK0986	b0995	torR	78	26.2	230	Cytoplasmic	13.0673
JW2817	ECK2847	b2849	yqeK	11	16.3	141	Cytoplasmic	13.1173
JW1021	ECK1024	b1038	csgF	30	15	138	Periplasmic	13.3168
JW0207	ECK0218	b0218	yafU	73	12.1	112	Integral Membrane Protein	13.3438
JW0081	ECK0084	b0083	ftsL	25	13.6	121	Membrane Anchored	13.3694
JW2099	ECK2105	b2112	yehE	49	10.1	93	Periplasmic	13.371
JW1556	ECK1558	b1564	relB	94	9.1	79	Cytoplasmic	13.395
JW1749	ECK1758	b1760	ynjH	27	9.9	90	Periplasmic	13.4368
JW2056	ECK2065	b2071	yegJ	79	17.4	153	Periplasmic	13.4856
JW3483	ECK3499	b3515	gadW	5	28	242	Cytoplasmic	13.5549
JW4143	ECK4181	b4185	yjfM	105	23.3	212	Cytoplasmic	13.576
JW5327	ECK1991	b1999	yeeP	6	15.7	141	Cytoplasmic	13.7358
JW1334	ECK1337	b1340	ydaL	66	21.5	187	Cytoplasmic	13.8309
JW2387	ECK2386	b2390	ypeC	14	13.3	108	Periplasmic	13.9652
JW2074	ECK2083	b2090	gatR	91	12.4	112	Cytoplasmic	14.0221
JW3876	ECK3898	b3905	rhaS	22	32.3	278	Cytoplasmic	14.037
JW2329	ECK2326	b2332	yfcO	42	30.2	273	Periplasmic	14.0787
JW1209	ECK1212	b1218	chaC	28	26.4	238	Cytoplasmic	14.1307
JW1292	ECK1294	b1299	puuR	68	20.1	185	Cytoplasmic	14.1338
JW4020	ECK4051	b4059	ssb	81	19	178	Cytoplasmic	14.2417
JW2647	ECK2666	b2672	ygaM	50	12.3	113	Membrane Anchored	14.313
JW3659	ECK3674	b3682	glvB	34	17.6	161	Membrane Anchored	14.3167
JW3206	ECK3226	b3237	argR	91	17	156	Cytoplasmic	14.3455
JW5581	ECK3827	b3833	ubiE	33	28	251	Cytoplasmic	14.3496
JW5743	ECK4185	b4189	yjfO	47	12	109	Outer Membrane Lipoprotein	14.4419
JW2973	ECK2998	b3005	exbD	48	15.5	141	Membrane Anchored	14.4816
JW4338	ECK4367	b4376	osmY	109	21.1	201	Periplasmic	14.5614
JW5674	ECK3474	b3489	yhiK	104	15.1	130	Cytoplasmic	14.6345
JW5044	ECK0325	b0327	yahM	14	8.9	81	Cytoplasmic	14.6374
JW2378	ECK2377	b2381	ypdB	77	28.7	244	Cytoplasmic	14.641
JW1185	ECK1184	b1196	ycgY	88	16.7	146	Cytoplasmic	14.6494
JW1620	ECK1624	b1628	rsxB	23	20.5	192	Periplasmic	14.6979
JW5179	ECK1160	b4521	ymgH	13	8.5	73	Cytoplasmic	14.7548
JW1779	ECK1788	b1790	yeaM	17	30.5	273	Cytoplasmic	14.759
JW0975	ECK0981	b0991	ymcE	100	8.7	76	Membrane Anchored	14.7704
JW0688	ECK0688	b0699	ybfA	13	8.3	68	Membrane Anchored	14.8995
JW1297	ECK1299	b1304	pspA	114	25.5	222	Cytoplasmic	14.9887
JW5352	ECK2117	b2125	yehT	94	27.4	239	Cytoplasmic	15.0087
JW3430	ECK3449	b3465	yhhF	75	21.7	198	Cytoplasmic	15.0209
JW5795	ECK4350	b4360	yjjA	100	17.3	164	Periplasmic	15.0466
JW1835	ECK1847	b1846	yebE	89	23.7	219	Membrane Anchored	15.1844
JW1693	ECK1701	b1703	ydiA	21	31.2	277	Cytoplasmic	15.201
JW5316	ECK1945	b1947	fliO	15	12.7	121	Membrane Anchored	15.4338
JW0055	ECK0057	b0056	yabP	33	24.8	216	Cytoplasmic	15.4422
JW4140	ECK4178	b4182	yjfJ	107	25.3	232	Cytoplasmic	15.5615
JW4085	ECK4117	b4124	dcuR	63	27.5	239	Cytoplasmic	15.5871
JW2818	ECK2848	b2850	ygeF	25	16.9	148	Cytoplasmic	15.6122
JW1351	ECK1354	b1356	racR	92	17.6	158	Cytoplasmic	15.6723
JW1562	ECK1564	b1570	dicA	58	15.6	135	Cytoplasmic	15.685
JW0638	ECK0636	b0643	ybeL	96	18.8	160	Cytoplasmic	16.0302
JW4007	ECK4039	b4047	yjbL	34	9.7	84	Cytoplasmic	16.0629
JW5659	ECK3535	b3548	yhjY	9	25.9	232	Periplasmic	16.2044
JW5001	ECK0012	b0012	htgA	46	17.6	161	Cytoplasmic	16.2155
JW2644	ECK2663	b2669	stpA	16	15.3	134	Cytoplasmic	16.3089
JW1163	ECK1162	b1174	minE	102	10.2	88	Cytoplasmic	16.3339
JW2261	ECK2260	b2266	elaB	100	11.3	101	Membrane Anchored	16.3463
JW5346	ECK2100	b2107	yohN	80	12.5	112	Periplasmic	16.417
JW2705	ECK2730	b2735	ygbI	11	28.5	265	Cytoplasmic	16.4375
JW3065	ECK3085	b3094	exuR	23	29.8	258	Cytoplasmic	16.4408
JW1134	ECK1134	b1148	ymfM	113	12.2	112	Cytoplasmic	16.4436
JW3572	ECK3587	b3598	yibI	33	13.9	120	Integral Membrane Protein	16.4998
JW5211	ECK1359	b1361	ydaW	88	20	186	Cytoplasmic	16.5651
JW1058	ECK1056	b1071	flgM	89	10.3	97	Cytoplasmic	16.5745
JW0827	ECK0833	b0843	ybjH	10	10	94	Periplasmic	16.618
JW1145	ECK1145	b1159	mcrA	40	31.4	277	Cytoplasmic	16.6609
JW4326	ECK4352	b4362	dnaT	46	19.4	179	Cytoplasmic	16.6734
JW0004	ECK0005	b0005	yaaX	78	11.4	98	Periplasmic	16.6763
JW1724	ECK1733	b1735	chbR	37	32.9	280	Cytoplasmic	16.725
JW5425	ECK2649	b2654	ygaQ	89	12.4	110	Cytoplasmic	16.7486
JW1541	ECK1541	b1548	nohA	72	21.4	189	Cytoplasmic	16.7556
JW1165	ECK1164	b1176	minC	70	24.8	231	Cytoplasmic	16.8037
JW2359	ECK2356	b2362	yfdS	96	13.7	120	Cytoplasmic	16.8862
JW3926	ECK3945	b3954	yijO	23	32.1	283	Cytoplasmic	16.8953
JW2631	ECK2650	b4462	ygaR	12	25.7	228	Cytoplasmic	16.9814
JW3780	ECK3802	b3808	yzcX	27	17.3	161	Cytoplasmic	17.0034
JW1225	ECK1232	b1237	hns	103	15.5	137	Cytoplasmic	17.1741
JW1384	ECK1386	b1389	paaB	86	10.9	95	Cytoplasmic	17.1749
JW5133	ECK0978	b0987	ymcD	114	9.5	101	Membrane Anchored	17.315
JW1928	ECK1942	b1944	fliL	35	17.2	154	Outer Membrane Lipoprotein	17.5457
JW1920	ECK1933	b1935	yedM	17	13.4	116	Cytoplasmic	17.6261
JW0272	ECK0277	b0278	yagL	14	27.3	232	Cytoplasmic	17.6736
JW0054	ECK0056	b0055	djlA	12	30.6	271	Membrane Anchored	17.9829
JW0549	ECK0552	b0560	nohB	40	20.4	181	Cytoplasmic	17.9957
JW0535	ECK0538	b0547	ybcN	65	17.4	151	Cytoplasmic	18.0161
JW0217	ECK0228	b0227	yafL	35	28.8	249	Periplasmic	18.2762
JW1432	ECK1430	b1436	yncJ	38	8.7	76	Periplasmic	18.583
JW1140	ECK1140	b1154	ycfK	26	22	209	Cytoplasmic	18.7177
JW1782	ECK1791	b1793	yoaF	91	8.9	84	Outer Membrane Lipoprotein	18.7471
JW5424	ECK2647	b2650	ypjC	76	18	160	Cytoplasmic	18.9087
JW2490	ECK2502	b2506	yfgI	12	20.2	179	Periplasmic	18.9777
JW2328	ECK2325	b2331	yfcN	48	21	183	Cytoplasmic	19.1082
JW0240	ECK0253	b0251	yafY	27	33	285	Cytoplasmic	19.3813
JW3471	ECK3489	b3504	yhiS	20	29.4	260	Cytoplasmic	19.7714
JW3413	ECK3432	b3448	yhhA	108	16.6	146	Periplasmic	19.7955
JW3075	ECK3095	b3104	yhaI	28	13.4	118	Integral Membrane Protein	19.8918
JW1299	ECK1301	b1306	pspC	29	13.5	119	Membrane Anchored	20.2553
JW2443	ECK2454	b2459	eutT	106	30.1	267	Cytoplasmic	20.3045
JW5079	ECK0547	b0556	rzpD	29	17.2	153	Periplasmic	20.374
JW5400	ECK2501	b2505	yfgH	73	17.7	172	Outer Membrane Lipoprotein	20.4238
JW2102	ECK2108	b2115	molR	33	30.6	274	Cytoplasmic	20.4334
JW1719	ECK1728	b1730	ydjO	14	30.7	271	Cytoplasmic	20.5867
JW1575	ECK1578	b1583	ynfB	49	12.9	113	Periplasmic	20.8157
JW4100	ECK4134	b4140	fxsA	26	17.7	158	Integral Membrane Protein	20.971
JW3837	ECK3859	b3866	yihI	109	19	169	Cytoplasmic	21.0171
JW4065	ECK4097	b4104	phnE	8	22.8	206	Integral Membrane Protein	21.2088
JW3286	ECK3311	b3324	gspC	27	30	271	Membrane Anchored	21.3263
JW1836	ECK1848	b1847	yebF	108	13.5	122	Periplasmic	21.3338
JW4310	ECK4337	b4347	yjiW	35	14.6	132	Cytoplasmic	21.6122
JW2539	ECK2552	b2555	yfhG	55	27.3	237	Outer Membrane Lipoprotein	22.2234
JW2373	ECK2372	b2376	ypdI	23	10.2	91	Outer Membrane Lipoprotein	22.2727
JW5745	ECK4202	b4206	ytfB	58	23.5	212	Cytoplasmic	22.3287
JW2815	ECK2845	b2847	yqeI	15	30.8	269	Cytoplasmic	22.8266
JW2935	ECK2963	b2968	yghD	28	20.4	178	Membrane Anchored	23.3229
JW1354	ECK1357	b1359	ydaU	20	32.5	285	Cytoplasmic	23.5233
JW0732	ECK0731	b0742	ybgF	20	28.2	263	Periplasmic	23.6508
JW1545	ECK1547	b1553	ydfP	19	18.3	165	Periplasmic	23.9946
JW5300	ECK1830	b1831	proQ	70	25.9	232	Cytoplasmic	24.4513
JW0247	ECK0259	b0257	insO	13	15.8	141	Cytoplasmic	24.4649
JW5655	ECK3541	b3554	yiaF	67	25.6	236	Membrane Lipoprotein	25.675
JW2556	ECK2570	b2572	rseA	59	24.3	216	Integral Membrane Protein	25.7191
JW5049	ECK0367	b0370	ykiB	90	8.9	72	Cytoplasmic	25.9642
JW1930	ECK1944	b1946	fliN	108	14.8	137	Cytoplasmic	27.5312
JW1924	ECK1938	b1940	fliH	109	25	228	Cytoplasmic	29.0614
JW3357	ECK3381	b3394	yrfC	22	20.8	179	Membrane Anchored	53.0697
